# Supplementary material for: A robust prognostic gene expression signature for early stage lung adenocarcinoma
Source: Biomark Res. 2016 Feb 19;4:4. doi: 10.1186/s40364-016-0058-3 (PMC4761211; doi:10.1186/s40364-016-0058-3)
Supplement: Additional file 3: — TCGA LUSC clinical data. (TXT 124 kb) [file 40364_2016_58_MOESM3_ESM.txt]

"SampleID" "TissueID" "PrimaryTumor" "UniquePrimary" "bcr_patient_barcode" "age_at_initial_pathologic_diagnosis" "ajcc_cancer_staging_handbook_edition" "anatomic_organ_subdivision" "bcr_patient_uuid" "date_of_form_completion" "date_of_initial_pathologic_diagnosis" "date_of_tobacco_smoking_onset" "days_to_birth" "days_to_death" "days_to_initial_pathologic_diagnosis" "days_to_last_followup" "days_to_last_known_alive" "diagnosis" "distant_metastasis_pathologic_spread" "dlco_predictive_percent" "eastern_cancer_oncology_group" "egfr_mutation_performed" "egfr_mutation_result" "eml4_alk_translocation_method" "eml4_alk_translocation_performed" "eml4_alk_translocation_result" "ethnicity" "gender" "histological_type" "icd_10" "icd_o_3_histology" "icd_o_3_site" "informed_consent_verified" "karnofsky_performance_score" "kras_gene_analysis_performed" "kras_mutation_found" "kras_mutation_result" "location_in_lung_parenchyma" "lymphnode_pathologic_spread" "number_pack_years_smoked" "patient_id" "performance_status_scale_timing" "person_neoplasm_cancer_status" "post_bronchodilator_fev1_fvc_percent" "post_bronchodilator_fev1_percent" "pre_bronchodilator_fev1_fvc_percent" "pre_bronchodilator_fev1_percent" "pretreatment_history" "primary_tumor_pathologic_spread" "prior_diagnosis" "pulmonary_function_test_performed" "race" "residual_tumor" "stopped_smoking_year" "tissue_source_site" "tobacco_smoking_history_indicator" "tumor_stage" "tumor_tissue_site" "vital_status" "adjuvantPlatinum" "adjuvantTaxane" "adjuvantVinorelbine" "adjuvantGemcitabine" "anyPlatinum" "anyTaxane" "anyVinorelbine" "anyGemcitabine" "OS_M"
"CALIX_p_MM_TCGA_TOPG_AM_0708_HT_HG-U133A_96-HTA_A01_616658.CEL" "TCGA-18-3406" "TCGA-18-3406-01A-01R-1031-01" TRUE TRUE "TCGA-18-3406" "67" "[Not Available]" "L-Upper" "95b83006-02c9-4c4d-bf84-a45115f7d86d" "2011-03-09" "2003-00-00" "1951-00-00" "-24477" "371" "0" 370 370 "Lung Squamous Cell Carcinoma" "M0" "[Not Available]" "[Not Available]" "[Not Available]" "[Not Available]" "[Not Available]" "[Not Available]" "[Not Available]" "NOT HISPANIC OR LATINO" "MALE" "Lung Squamous Cell Carcinoma- Not Otherwise Specified (NOS)" "[Not Available]" "8070/3" "C34.1" "YES" "0" "[Not Available]" "[Not Available]" "[Not Available]" "[Not Available]" "N0" "200" 3406 "[Not Available]" "WITH TUMOR" "[Not Available]" "[Not Available]" "[Not Available]" "[Not Available]" "NO" "T1" "YES" "[Not Available]" "WHITE" "R0" "[Not Available]" 18 "Current reformed smoker for < or = 15 years" "Stage IA" "LUNG" "DECEASED" FALSE FALSE FALSE FALSE FALSE FALSE FALSE FALSE 370
"CALIX_p_MM_TCGA_TOPG_AM_0708_HT_HG-U133A_96-HTA_A02_616660.CEL" "TCGA-18-3415" "TCGA-18-3415-01A-01R-1031-01" TRUE TRUE "TCGA-18-3415" "77" "[Not Available]" "R-Upper" "9a874b64-d0d6-416e-97bc-e9071ed0b16b" "2011-03-25" "2006-00-00" NA "-28430" "[Not Applicable]" "0" 1810 1810 "Lung Squamous Cell Carcinoma" "M0" "[Not Available]" "[Not Available]" "[Not Available]" "[Not Available]" "[Not Available]" "[Not Available]" "[Not Available]" "[Not Available]" "MALE" "Lung Squamous Cell Carcinoma- Not Otherwise Specified (NOS)" "[Not Available]" "8070/3" "C34.1" "YES" "[Not Available]" "[Not Available]" "[Not Available]" "[Not Available]" "[Not Available]" "N0" "30" 3415 "[Not Available]" "TUMOR FREE" "[Not Available]" "[Not Available]" "[Not Available]" "[Not Available]" "NO" "T2" "NO" "[Not Available]" "[Not Available]" "R0" "1975" 18 "Current reformed smoker for > 15 years" "Stage IB" "LUNG" "LIVING" FALSE FALSE FALSE FALSE FALSE FALSE FALSE FALSE 1810
"CALIX_p_MM_TCGA_TOPG_AM_0708_HT_HG-U133A_96-HTA_A03_616654.CEL" "TCGA-46-3765" "TCGA-46-3765-01A-01R-1031-01" TRUE TRUE "TCGA-46-3765" "59" "[Not Available]" "R-Upper" "ec10dc91-2743-4e0c-af77-2f0105bf6a9e" "2010-12-00" "2009-00-00" NA "-21761" "[Not Applicable]" "0" 0 396 "Lung Squamous Cell Carcinoma" "M0" "[Not Available]" "[Not Available]" "NO" "[Not Available]" "[Not Available]" "NO" "[Not Available]" "NOT HISPANIC OR LATINO" "FEMALE" "Lung Squamous Cell Carcinoma- Not Otherwise Specified (NOS)" "[Not Available]" "8070/3" "C34.1" "YES" "[Not Available]" "NO" "[Not Available]" "[Not Available]" "Central Lung" "N0" "[Not Available]" 3765 "[Not Available]" "TUMOR FREE" "[Not Available]" "[Not Available]" "[Not Available]" "[Not Available]" "NO" "T1" "NO" "[Not Available]" "WHITE" "R0" "[Not Available]" 46 "Current smoker" "Stage IA" "LUNG" "LIVING" FALSE FALSE FALSE FALSE FALSE FALSE FALSE FALSE 396
"CALIX_p_MM_TCGA_TOPG_AM_0708_HT_HG-U133A_96-HTA_A04_616656.CEL" "TCGA-66-2742" "TCGA-66-2742-01A-01R-1031-01" TRUE TRUE "TCGA-66-2742" "70" "5th" "[Not Available]" "a355bad1-bb49-4de5-892b-691ed0022d91" "2011-03-07" "2006-00-00" "1956-00-00" "-25687" "[Not Applicable]" "0" 641 641 "Lung Squamous Cell Carcinoma" "M1" "[Not Available]" "[Not Available]" "[Not Available]" "[Not Available]" "[Not Available]" "[Not Available]" "[Not Available]" "[Not Available]" "MALE" "Lung Squamous Cell Carcinoma- Not Otherwise Specified (NOS)" "[Not Available]" "8070/3" "C34.1" "YES" "[Not Available]" "[Not Available]" "[Not Available]" "[Not Available]" "[Not Available]" "N1" "44" 2742 "[Not Available]" "[Not Available]" "[Not Available]" "[Not Available]" "[Not Available]" "[Not Available]" "NO" "T2" "NO" "[Not Available]" "[Not Available]" "R0" "1991" 66 "Current reformed smoker for > 15 years" "Stage IV" "LUNG" "LIVING" FALSE FALSE FALSE FALSE FALSE FALSE FALSE FALSE 641
"CALIX_p_MM_TCGA_TOPG_AM_0708_HT_HG-U133A_96-HTA_A05_616666.CEL" "TCGA-66-2754" "TCGA-66-2754-01A-01R-1031-01" TRUE TRUE "TCGA-66-2754" "67" "6th" "[Not Available]" "637e900e-64ab-4bff-82b9-3ba6b5632f35" "2011-03-07" "2007-00-00" "1967-00-00" "-24471" "[Not Applicable]" "0" 61 61 "Lung Squamous Cell Carcinoma" "M0" "[Not Available]" "[Not Available]" "[Not Available]" "[Not Available]" "[Not Available]" "[Not Available]" "[Not Available]" "[Not Available]" "MALE" "Lung Squamous Cell Carcinoma- Not Otherwise Specified (NOS)" "[Not Available]" "8070/3" "C34.1" "YES" "[Not Available]" "[Not Available]" "[Not Available]" "[Not Available]" "[Not Available]" "N2" "40" 2754 "[Not Available]" "[Not Available]" "[Not Available]" "[Not Available]" "[Not Available]" "[Not Available]" "NO" "T2" "NO" "[Not Available]" "[Not Available]" "R0" "2007" 66 "Current reformed smoker for < or = 15 years" "Stage IIIA" "LUNG" "LIVING" FALSE FALSE FALSE FALSE FALSE FALSE FALSE FALSE 61
"CALIX_p_MM_TCGA_TOPG_AM_0708_HT_HG-U133A_96-HTA_A06_616668.CEL" "TCGA-66-2795" "TCGA-66-2795-01A-02R-1031-01" TRUE TRUE "TCGA-66-2795" "68" "6th" "[Not Available]" "da93a143-5799-4856-a5f4-3ff3b9284311" "2011-03-07" "2008-00-00" "1965-00-00" "-24896" "[Not Applicable]" "0" 122 122 "Lung Squamous Cell Carcinoma" "M0" "[Not Available]" "[Not Available]" "[Not Available]" "[Not Available]" "[Not Available]" "[Not Available]" "[Not Available]" "[Not Available]" "MALE" "Lung Squamous Cell Carcinoma- Not Otherwise Specified (NOS)" "[Not Available]" "8070/3" "C34.1" "YES" "[Not Available]" "[Not Available]" "[Not Available]" "[Not Available]" "[Not Available]" "N1" "86" 2795 "[Not Available]" "[Not Available]" "[Not Available]" "[Not Available]" "[Not Available]" "[Not Available]" "NO" "T4" "NO" "[Not Available]" "[Not Available]" "R0" "2008" 66 "Current reformed smoker for < or = 15 years" "Stage IIIB" "LUNG" "LIVING" FALSE FALSE FALSE FALSE FALSE FALSE FALSE FALSE 122
"CALIX_p_MM_TCGA_TOPG_AM_0708_HT_HG-U133A_96-HTA_A07_616662.CEL" "TCGA-18-3407" "TCGA-18-3407-01A-01R-1031-01" TRUE TRUE "TCGA-18-3407" "72" "[Not Available]" "L-Upper" "4e1ad82e-23c8-44bb-b74e-a3d0b1126b96" "2011-03-09" "2003-00-00" NA "-26614" "227" "0" 136 136 "Lung Squamous Cell Carcinoma" "M0" "[Not Available]" "[Not Available]" "[Not Available]" "[Not Available]" "[Not Available]" "[Not Available]" "[Not Available]" "NOT HISPANIC OR LATINO" "MALE" "Lung Squamous Cell Carcinoma- Not Otherwise Specified (NOS)" "[Not Available]" "8070/3" "C34.1" "YES" "0" "[Not Available]" "[Not Available]" "[Not Available]" "[Not Available]" "N0" "40" 3407 "[Not Available]" "TUMOR FREE" "[Not Available]" "[Not Available]" "[Not Available]" "[Not Available]" "NO" "T2" "YES" "[Not Available]" "ASIAN" "R0" "1988" 18 "Current reformed smoker for > 15 years" "Stage IB" "LUNG" "DECEASED" FALSE FALSE FALSE FALSE FALSE FALSE FALSE FALSE 136
"CALIX_p_MM_TCGA_TOPG_AM_0708_HT_HG-U133A_96-HTA_A08_616664.CEL" "TCGA-18-3416" "TCGA-18-3416-01A-01R-1031-01" TRUE TRUE "TCGA-18-3416" "83" "[Not Available]" "L-Upper" "6eb61cab-8e83-4c18-a59a-ae0985ec9d2e" "2011-03-25" "2006-00-00" NA "-30434" "[Not Applicable]" "0" 862 956 "Lung Squamous Cell Carcinoma" "M0" "[Not Available]" "[Not Available]" "[Not Available]" "[Not Available]" "[Not Available]" "[Not Available]" "[Not Available]" "[Not Available]" "MALE" "Lung Squamous Cell Carcinoma- Not Otherwise Specified (NOS)" "[Not Available]" "8070/3" "C34.1" "YES" "[Not Available]" "[Not Available]" "[Not Available]" "[Not Available]" "[Not Available]" "N1" "40" 3416 "[Not Available]" "WITH TUMOR" "[Not Available]" "[Not Available]" "[Not Available]" "[Not Available]" "NO" "T2" "YES" "[Not Available]" "[Not Available]" "R0" "[Not Available]" 18 "Current reformed smoker for > 15 years" "Stage IIB" "LUNG" "LIVING" FALSE FALSE FALSE FALSE FALSE FALSE FALSE FALSE 956
"CALIX_p_MM_TCGA_TOPG_AM_0708_HT_HG-U133A_96-HTA_A09_616674.CEL" "TCGA-46-3766" "TCGA-46-3766-01A-01R-1031-01" TRUE TRUE "TCGA-46-3766" "62" "[Not Available]" "R-Lower" "ec260f86-7186-4bf2-9de9-320b4ca155a4" "2010-12-00" "2009-00-00" NA "-22707" "[Not Applicable]" "0" 0 365 "Lung Squamous Cell Carcinoma" "M0" "[Not Available]" "[Not Available]" "NO" "[Not Available]" "[Not Available]" "NO" "[Not Available]" "NOT HISPANIC OR LATINO" "FEMALE" "Lung Squamous Cell Carcinoma- Not Otherwise Specified (NOS)" "[Not Available]" "8070/3" "C34.3" "YES" "[Not Available]" "NO" "[Not Available]" "[Not Available]" "Central Lung" "N0" "[Not Available]" 3766 "[Not Available]" "TUMOR FREE" "[Not Available]" "[Not Available]" "[Not Available]" "[Not Available]" "NO" "T1" "NO" "[Not Available]" "WHITE" "R0" "[Not Available]" 46 "Current reformed smoker for < or = 15 years" "Stage IA" "LUNG" "LIVING" FALSE FALSE FALSE FALSE FALSE FALSE FALSE FALSE 365
"CALIX_p_MM_TCGA_TOPG_AM_0708_HT_HG-U133A_96-HTA_A10_616676.CEL" "TCGA-66-2744" "TCGA-66-2744-01A-01R-1031-01" TRUE TRUE "TCGA-66-2744" "71" "5th" "[Not Available]" "1ee543d5-b8c0-4f79-8373-6bb6319f2ee2" "2011-03-07" "2006-00-00" "1956-00-00" "-26083" "[Not Applicable]" "0" 30 30 "Lung Squamous Cell Carcinoma" "M0" "[Not Available]" "[Not Available]" "[Not Available]" "[Not Available]" "[Not Available]" "[Not Available]" "[Not Available]" "[Not Available]" "MALE" "Lung Squamous Cell Carcinoma- Not Otherwise Specified (NOS)" "[Not Available]" "8070/3" "C34.3" "YES" "[Not Available]" "[Not Available]" "[Not Available]" "[Not Available]" "[Not Available]" "N1" "63" 2744 "[Not Available]" "[Not Available]" "[Not Available]" "[Not Available]" "[Not Available]" "[Not Available]" "NO" "T2" "NO" "[Not Available]" "[Not Available]" "R0" "2006" 66 "Current reformed smoker for < or = 15 years" "Stage IIB" "LUNG" "LIVING" FALSE FALSE FALSE FALSE FALSE FALSE FALSE FALSE 30
"CALIX_p_MM_TCGA_TOPG_AM_0708_HT_HG-U133A_96-HTA_A11_616670.CEL" "TCGA-66-2771" "TCGA-66-2771-01A-01R-1031-01" TRUE TRUE "TCGA-66-2771" "60" "6th" "[Not Available]" "1535c8ab-100d-4886-8598-12a94483d010" "2011-03-07" "2007-00-00" "1971-00-00" "-22218" "[Not Applicable]" "0" 578 578 "Lung Squamous Cell Carcinoma" "M0" "[Not Available]" "[Not Available]" "[Not Available]" "[Not Available]" "[Not Available]" "[Not Available]" "[Not Available]" "[Not Available]" "MALE" "Lung Squamous Cell Carcinoma- Not Otherwise Specified (NOS)" "[Not Available]" "8070/3" "C34.1" "YES" "[Not Available]" "[Not Available]" "[Not Available]" "[Not Available]" "[Not Available]" "N1" "70" 2771 "[Not Available]" "[Not Available]" "[Not Available]" "[Not Available]" "[Not Available]" "[Not Available]" "NO" "T2" "NO" "[Not Available]" "[Not Available]" "R0" "2006" 66 "Current reformed smoker for < or = 15 years" "Stage IIB" "LUNG" "LIVING" FALSE FALSE FALSE FALSE FALSE FALSE FALSE FALSE 578
"CALIX_p_MM_TCGA_TOPG_AM_0708_HT_HG-U133A_96-HTA_B01_616680.CEL" "TCGA-18-3408" "TCGA-18-3408-01A-01R-1031-01" TRUE TRUE "TCGA-18-3408" "77" "[Not Available]" "R-Lower" "d4bc755a-2585-4529-ae36-7e1d88bdecfe" "2011-03-09" "2004-00-00" NA "-28184" "[Not Applicable]" "0" 2466 2466 "Lung Squamous Cell Carcinoma" "M0" "[Not Available]" "[Not Available]" "[Not Available]" "[Not Available]" "[Not Available]" "[Not Available]" "[Not Available]" "NOT HISPANIC OR LATINO" "FEMALE" "Lung Squamous Cell Carcinoma- Not Otherwise Specified (NOS)" "[Not Available]" "8070/3" "C34.3" "YES" "[Not Available]" "[Not Available]" "[Not Available]" "[Not Available]" "[Not Available]" "N0" "30" 3408 "[Not Available]" "WITH TUMOR" "[Not Available]" "[Not Available]" "[Not Available]" "[Not Available]" "NO" "T2" "NO" "[Not Available]" "WHITE" "R0" "2004" 18 "Current reformed smoker for < or = 15 years" "Stage IB" "LUNG" "LIVING" FALSE FALSE FALSE FALSE FALSE FALSE FALSE FALSE 2466
"CALIX_p_MM_TCGA_TOPG_AM_0708_HT_HG-U133A_96-HTA_B02_616678.CEL" "TCGA-18-3419" "TCGA-18-3419-01A-01R-1031-01" TRUE TRUE "TCGA-18-3419" "73" "[Not Available]" "Bronchial" "03fa3310-406d-4c12-a409-136fc47d996d" "2011-03-25" "2007-00-00" NA "-26813" "[Not Applicable]" "0" 49 52 "Lung Squamous Cell Carcinoma" "M0" "[Not Available]" "[Not Available]" "[Not Available]" "[Not Available]" "[Not Available]" "[Not Available]" "[Not Available]" "[Not Available]" "MALE" "Lung Squamous Cell Carcinoma- Not Otherwise Specified (NOS)" "[Not Available]" "8070/3" "C34.3" "YES" "0" "[Not Available]" "[Not Available]" "[Not Available]" "[Not Available]" "N1" "50" 3419 "[Not Available]" "TUMOR FREE" "[Not Available]" "[Not Available]" "[Not Available]" "[Not Available]" "NO" "T2" "NO" "[Not Available]" "[Not Available]" "R0" "2002" 18 "Current reformed smoker for < or = 15 years" "Stage IIB" "LUNG" "LIVING" FALSE FALSE FALSE FALSE FALSE FALSE FALSE FALSE 52
"CALIX_p_MM_TCGA_TOPG_AM_0708_HT_HG-U133A_96-HTA_B03_616684.CEL" "TCGA-46-3767" "TCGA-46-3767-01A-01R-1031-01" TRUE TRUE "TCGA-46-3767" "76" "[Not Available]" "L-Lower" "6b0b6fc0-d808-49c3-8f2a-e122bc3142f5" "2010-12-00" "2009-00-00" NA "-27911" "[Not Applicable]" "0" 0 396 "Lung Squamous Cell Carcinoma" "M0" "[Not Available]" "[Not Available]" "NO" "[Not Available]" "[Not Available]" "NO" "[Not Available]" "NOT HISPANIC OR LATINO" "MALE" "Lung Squamous Cell Carcinoma- Not Otherwise Specified (NOS)" "[Not Available]" "8070/3" "C34.3" "YES" "[Not Available]" "NO" "[Not Available]" "[Not Available]" "Central Lung" "N0" "[Not Available]" 3767 "[Not Available]" "TUMOR FREE" "[Not Available]" "[Not Available]" "[Not Available]" "[Not Available]" "NO" "T1a" "NO" "[Not Available]" "WHITE" "R0" "[Not Available]" 46 "Current reformed smoker for > 15 years" "Stage IA" "LUNG" "LIVING" FALSE FALSE FALSE FALSE FALSE FALSE FALSE FALSE 396
"CALIX_p_MM_TCGA_TOPG_AM_0708_HT_HG-U133A_96-HTA_B04_616682.CEL" "TCGA-66-2787" "TCGA-66-2787-01A-01R-1031-01" TRUE TRUE "TCGA-66-2787" "57" "6th" "[Not Available]" "e1a2cccc-f0ce-4d23-bd58-e098009ebdac" "2011-03-07" "2004-00-00" "1964-00-00" "-21123" "[Not Applicable]" "0" 1217 1217 "Lung Squamous Cell Carcinoma" "M0" "[Not Available]" "[Not Available]" "[Not Available]" "[Not Available]" "[Not Available]" "[Not Available]" "[Not Available]" "[Not Available]" "MALE" "Lung Squamous Cell Carcinoma- Not Otherwise Specified (NOS)" "[Not Available]" "8070/3" "C34.1" "YES" "[Not Available]" "[Not Available]" "[Not Available]" "[Not Available]" "[Not Available]" "N0" "40" 2787 "[Not Available]" "[Not Available]" "[Not Available]" "[Not Available]" "[Not Available]" "[Not Available]" "NO" "T1" "NO" "[Not Available]" "[Not Available]" "R0" "2004" 66 "Current reformed smoker for < or = 15 years" "Stage IA" "LUNG" "LIVING" FALSE FALSE FALSE FALSE FALSE FALSE FALSE FALSE 1217
"CALIX_p_MM_TCGA_TOPG_AM_0708_HT_HG-U133A_96-HTA_B05_616688.CEL" "TCGA-18-3409" "TCGA-18-3409-01A-01R-1031-01" TRUE TRUE "TCGA-18-3409" "74" "[Not Available]" "L-Upper" "b09e872a-e837-49ec-8a27-84dcdcabf347" "2011-03-17" "2004-00-00" NA "-27153" "[Not Applicable]" "0" 2417 2417 "Lung Squamous Cell Carcinoma" "M0" "[Not Available]" "[Not Available]" "[Not Available]" "[Not Available]" "[Not Available]" "[Not Available]" "[Not Available]" "[Not Available]" "MALE" "Lung Basaloid Squamous Cell Carcinoma" "[Not Available]" "8083/3" "C34.1" "YES" "[Not Available]" "[Not Available]" "[Not Available]" "[Not Available]" "[Not Available]" "N0" "20" 3409 "[Not Available]" "WITH TUMOR" "[Not Available]" "[Not Available]" "[Not Available]" "[Not Available]" "NO" "T1" "YES" "[Not Available]" "[Not Available]" "R0" "1974" 18 "Current reformed smoker for > 15 years" "[Not Available]" "LUNG" "LIVING" FALSE FALSE FALSE FALSE FALSE FALSE FALSE FALSE 2417
"CALIX_p_MM_TCGA_TOPG_AM_0708_HT_HG-U133A_96-HTA_B06_616686.CEL" "TCGA-18-3421" "TCGA-18-3421-01A-01R-1031-01" TRUE TRUE "TCGA-18-3421" "65" "[Not Available]" "R-Lower" "34d5d8b7-9737-43fa-86fe-7c2885c787cf" "2011-04-04" "2007-00-00" NA "-23971" "[Not Applicable]" "0" 1331 1331 "Lung Squamous Cell Carcinoma" "M0" "[Not Available]" "[Not Available]" "[Not Available]" "[Not Available]" "[Not Available]" "[Not Available]" "[Not Available]" "NOT HISPANIC OR LATINO" "MALE" "Lung Squamous Cell Carcinoma- Not Otherwise Specified (NOS)" "[Not Available]" "8070/3" "C34.3" "YES" "[Not Available]" "[Not Available]" "[Not Available]" "[Not Available]" "[Not Available]" "N0" "40" 3421 "[Not Available]" "TUMOR FREE" "[Not Available]" "[Not Available]" "[Not Available]" "[Not Available]" "NO" "T2" "NO" "[Not Available]" "WHITE" "R0" "2007" 18 "Current reformed smoker for < or = 15 years" "Stage IB" "LUNG" "LIVING" FALSE FALSE FALSE FALSE FALSE FALSE FALSE FALSE 1331
"CALIX_p_MM_TCGA_TOPG_AM_0708_HT_HG-U133A_96-HTA_B07_616692.CEL" "TCGA-46-3768" "TCGA-46-3768-01A-01R-1031-01" TRUE TRUE "TCGA-46-3768" "58" "[Not Available]" "L-Upper" "a402e786-132c-4095-bb75-22be04b5d835" "2010-12-00" "2010-00-00" NA "-21307" "303" "0" 0 272 "Lung Squamous Cell Carcinoma" "M0" "[Not Available]" "[Not Available]" "NO" "[Not Available]" "[Not Available]" "NO" "[Not Available]" "NOT HISPANIC OR LATINO" "MALE" "Lung Squamous Cell Carcinoma- Not Otherwise Specified (NOS)" "[Not Available]" "8070/3" "C34.1" "YES" "[Not Available]" "NO" "[Not Available]" "[Not Available]" "Central Lung" "N1" "[Not Available]" 3768 "[Not Available]" "TUMOR FREE" "[Not Available]" "[Not Available]" "[Not Available]" "[Not Available]" "NO" "T3" "NO" "[Not Available]" "WHITE" "R0" "[Not Available]" 46 "Current reformed smoker for < or = 15 years" "Stage IIIA" "LUNG" "DECEASED" FALSE FALSE FALSE FALSE FALSE FALSE FALSE FALSE 272
"CALIX_p_MM_TCGA_TOPG_AM_0708_HT_HG-U133A_96-HTA_B08_616690.CEL" "TCGA-66-2788" "TCGA-66-2788-01A-01R-1031-01" TRUE TRUE "TCGA-66-2788" "56" "6th" "[Not Available]" "e487c72f-2cb4-4a88-bd69-cd006d5b4c1a" "2011-03-07" "2008-00-00" "1968-00-00" "-20636" "[Not Applicable]" "0" 699 699 "Lung Squamous Cell Carcinoma" "M0" "[Not Available]" "[Not Available]" "[Not Available]" "[Not Available]" "[Not Available]" "[Not Available]" "[Not Available]" "[Not Available]" "MALE" "Lung Squamous Cell Carcinoma- Not Otherwise Specified (NOS)" "[Not Available]" "8070/3" "C34.3" "YES" "[Not Available]" "[Not Available]" "[Not Available]" "[Not Available]" "[Not Available]" "N0" "80" 2788 "[Not Available]" "[Not Available]" "[Not Available]" "[Not Available]" "[Not Available]" "[Not Available]" "NO" "T2" "NO" "[Not Available]" "[Not Available]" "R0" "2008" 66 "Current reformed smoker for < or = 15 years" "Stage IB" "LUNG" "LIVING" FALSE FALSE FALSE FALSE FALSE FALSE FALSE FALSE 699
"CALIX_p_MM_TCGA_TOPG_AM_0708_HT_HG-U133A_96-HTA_B09_616696.CEL" "TCGA-18-3410" "TCGA-18-3410-01A-01R-1031-01" TRUE TRUE "TCGA-18-3410" "81" "[Not Available]" "R-Lower" "99599b60-4f5c-456b-8755-371b1aa7074e" "2011-04-04" "2004-00-00" NA "-29826" "146" "0" 146 146 "Lung Squamous Cell Carcinoma" "M0" "[Not Available]" "[Not Available]" "[Not Available]" "[Not Available]" "[Not Available]" "[Not Available]" "[Not Available]" "[Not Available]" "MALE" "Lung Squamous Cell Carcinoma- Not Otherwise Specified (NOS)" "[Not Available]" "8070/3" "C34.3" "YES" "0" "[Not Available]" "[Not Available]" "[Not Available]" "Peripheral Lung" "N0" "[Not Available]" 3410 "[Not Available]" "TUMOR FREE" "[Not Available]" "[Not Available]" "[Not Available]" "[Not Available]" "NO" "T3" "YES" "[Not Available]" "[Not Available]" "R0" "[Not Available]" 18 "Current reformed smoker for > 15 years" "Stage IIIA" "LUNG" "DECEASED" FALSE FALSE FALSE FALSE FALSE FALSE FALSE FALSE 146
"CALIX_p_MM_TCGA_TOPG_AM_0708_HT_HG-U133A_96-HTA_B10_616694.CEL" "TCGA-37-3789" "TCGA-37-3789-01A-01R-1031-01" TRUE TRUE "TCGA-37-3789" "65" "[Not Available]" "Bronchial" "fd881d58-c9c7-479b-b76b-1f3c2ab1b015" "2010-12-17" "2006-00-00" NA "-23782" "[Not Applicable]" "0" 13 13 "Lung Squamous Cell Carcinoma" "[Not Available]" "[Not Available]" "[Not Available]" "NO" "[Not Available]" "[Not Available]" "NO" "[Not Available]" "NOT HISPANIC OR LATINO" "MALE" "Lung Squamous Cell Carcinoma- Not Otherwise Specified (NOS)" "[Not Available]" "8070/3" "C34.1" "YES" "[Not Available]" "NO" "[Not Available]" "[Not Available]" "Central Lung" "N0" "[Not Available]" 3789 "[Not Available]" "TUMOR FREE" "[Not Available]" "[Not Available]" "[Not Available]" "[Not Available]" "NO" "T2" "NO" "[Not Available]" "WHITE" "R0" "[Not Available]" 37 "Lifelong Non-smoker" "Stage IB" "LUNG" "LIVING" FALSE FALSE FALSE FALSE FALSE FALSE FALSE FALSE 13
"CALIX_p_MM_TCGA_TOPG_AM_0708_HT_HG-U133A_96-HTA_B11_616700.CEL" "TCGA-46-3769" "TCGA-46-3769-01A-01R-1031-01" TRUE TRUE "TCGA-46-3769" "57" "[Not Available]" "R-Upper" "d38dbe20-bd5a-45d5-8db3-d5f777b454b6" "2010-12-00" "2009-00-00" NA "-20941" "[Not Applicable]" "0" 0 120 "Lung Squamous Cell Carcinoma" "M0" "[Not Available]" "[Not Available]" "YES" "[Not Available]" "[Not Available]" "NO" "[Not Available]" "NOT HISPANIC OR LATINO" "MALE" "Lung Squamous Cell Carcinoma- Not Otherwise Specified (NOS)" "[Not Available]" "8070/3" "C34.1" "YES" "[Not Available]" "NO" "[Not Available]" "[Not Available]" "Central Lung" "N0" "[Not Available]" 3769 "[Not Available]" "TUMOR FREE" "[Not Available]" "[Not Available]" "[Not Available]" "[Not Available]" "NO" "T4" "NO" "[Not Available]" "WHITE" "R1" "[Not Available]" 46 "Current reformed smoker for < or = 15 years" "Stage IIB" "LUNG" "LIVING" FALSE FALSE FALSE FALSE FALSE FALSE FALSE FALSE 120
"CALIX_p_MM_TCGA_TOPG_AM_0708_HT_HG-U133A_96-HTA_B12_616698.CEL" "TCGA-66-2789" "TCGA-66-2789-01A-01R-1031-01" TRUE TRUE "TCGA-66-2789" "73" "6th" "[Not Available]" "87ac0ad4-8c9d-409e-9a86-1d201d01769d" "2011-03-07" "2008-00-00" "1955-00-00" "-26752" "123" "0" 123 123 "Lung Squamous Cell Carcinoma" "M0" "[Not Available]" "[Not Available]" "[Not Available]" "[Not Available]" "[Not Available]" "[Not Available]" "[Not Available]" "[Not Available]" "MALE" "Lung Squamous Cell Carcinoma- Not Otherwise Specified (NOS)" "[Not Available]" "8070/3" "C34.3" "YES" "[Not Available]" "[Not Available]" "[Not Available]" "[Not Available]" "[Not Available]" "N3" "40" 2789 "[Not Available]" "[Not Available]" "[Not Available]" "[Not Available]" "[Not Available]" "[Not Available]" "NO" "T1" "NO" "[Not Available]" "[Not Available]" "R0" "1995" 66 "Current reformed smoker for < or = 15 years" "Stage IIIB" "LUNG" "DECEASED" FALSE FALSE FALSE FALSE FALSE FALSE FALSE FALSE 123
"CALIX_p_MM_TCGA_TOPG_AM_0708_HT_HG-U133A_96-HTA_C01_616704.CEL" "TCGA-18-3411" "TCGA-18-3411-01A-01R-1031-01" TRUE TRUE "TCGA-18-3411" "63" "[Not Available]" "R-Upper" "f1a1bbf9-4751-4fb4-8a2b-19f8d4ba57bd" "2011-03-17" "2005-00-00" NA "-23370" "[Not Applicable]" "0" 1415 1415 "Lung Squamous Cell Carcinoma" "M0" "[Not Available]" "[Not Available]" "[Not Available]" "[Not Available]" "[Not Available]" "[Not Available]" "[Not Available]" "[Not Available]" "FEMALE" "Lung Squamous Cell Carcinoma- Not Otherwise Specified (NOS)" "[Not Available]" "8070/3" "C34.1" "YES" "[Not Available]" "[Not Available]" "[Not Available]" "[Not Available]" "[Not Available]" "N2" "50" 3411 "[Not Available]" "TUMOR FREE" "[Not Available]" "[Not Available]" "[Not Available]" "[Not Available]" "NO" "T2" "NO" "[Not Available]" "[Not Available]" "R0" "[Not Available]" 18 "Current smoker" "Stage IIIA" "LUNG" "LIVING" FALSE FALSE FALSE FALSE FALSE FALSE FALSE FALSE 1415
"CALIX_p_MM_TCGA_TOPG_AM_0708_HT_HG-U133A_96-HTA_C02_616702.CEL" "TCGA-37-3792" "TCGA-37-3792-01A-01R-1031-01" TRUE TRUE "TCGA-37-3792" "69" "[Not Available]" "R-Upper" "4a81f496-bf8e-43e8-8332-9aaef09f485f" "2010-12-17" "2006-00-00" NA "-25501" "[Not Applicable]" "0" 12 12 "Lung Squamous Cell Carcinoma" "M0" "[Not Available]" "[Not Available]" "NO" "[Not Available]" "[Not Available]" "NO" "[Not Available]" "NOT HISPANIC OR LATINO" "MALE" "Lung Squamous Cell Carcinoma- Not Otherwise Specified (NOS)" "[Not Available]" "8070/3" "C34.1" "YES" "[Not Available]" "NO" "[Not Available]" "[Not Available]" "Central Lung" "N0" "[Not Available]" 3792 "[Not Available]" "TUMOR FREE" "[Not Available]" "[Not Available]" "[Not Available]" "[Not Available]" "NO" "T2" "NO" "[Not Available]" "WHITE" "R0" "[Not Available]" 37 "Lifelong Non-smoker" "Stage IB" "LUNG" "LIVING" FALSE FALSE FALSE FALSE FALSE FALSE FALSE FALSE 12
"CALIX_p_MM_TCGA_TOPG_AM_0708_HT_HG-U133A_96-HTA_C03_616708.CEL" "TCGA-66-2727" "TCGA-66-2727-01A-01R-1031-01" TRUE TRUE "TCGA-66-2727" "55" "5th" "[Not Available]" "5860a9f1-30e8-4833-99bb-a6863e78914b" "2011-03-07" "2004-00-00" "1967-00-00" "-20150" "516" "0" 516 516 "Lung Squamous Cell Carcinoma" "M0" "[Not Available]" "[Not Available]" "[Not Available]" "[Not Available]" "[Not Available]" "[Not Available]" "[Not Available]" "[Not Available]" "FEMALE" "Lung Squamous Cell Carcinoma- Not Otherwise Specified (NOS)" "[Not Available]" "8070/3" "C34.3" "YES" "[Not Available]" "[Not Available]" "[Not Available]" "[Not Available]" "[Not Available]" "N0" "56" 2727 "[Not Available]" "[Not Available]" "[Not Available]" "[Not Available]" "[Not Available]" "[Not Available]" "NO" "T2" "NO" "[Not Available]" "[Not Available]" "R0" "2004" 66 "Current reformed smoker for < or = 15 years" "Stage IB" "LUNG" "DECEASED" FALSE FALSE FALSE FALSE FALSE FALSE FALSE FALSE 516
"CALIX_p_MM_TCGA_TOPG_AM_0708_HT_HG-U133A_96-HTA_C04_616706.CEL" "TCGA-66-2790" "TCGA-66-2790-01A-01R-1031-01" TRUE TRUE "TCGA-66-2790" "72" "6th" "[Not Available]" "ede3e359-bc49-4899-abe5-92dc65588286" "2011-03-07" "2008-00-00" "1951-00-00" "-26419" "[Not Applicable]" "0" 699 699 "Lung Squamous Cell Carcinoma" "M0" "[Not Available]" "[Not Available]" "[Not Available]" "[Not Available]" "[Not Available]" "[Not Available]" "[Not Available]" "[Not Available]" "MALE" "Lung Squamous Cell Carcinoma- Not Otherwise Specified (NOS)" "[Not Available]" "8070/3" "C34.1" "YES" "[Not Available]" "[Not Available]" "[Not Available]" "[Not Available]" "[Not Available]" "N1" "57" 2790 "[Not Available]" "[Not Available]" "[Not Available]" "[Not Available]" "[Not Available]" "[Not Available]" "NO" "T2" "NO" "[Not Available]" "[Not Available]" "R0" "2008" 66 "Current reformed smoker for < or = 15 years" "Stage IIB" "LUNG" "LIVING" FALSE FALSE FALSE FALSE FALSE FALSE FALSE FALSE 699
"CALIX_p_MM_TCGA_TOPG_AM_0708_HT_HG-U133A_96-HTA_C05_616710.CEL" "TCGA-18-3412" "TCGA-18-3412-01A-01R-1031-01" TRUE TRUE "TCGA-18-3412" "52" "[Not Available]" "L-Lower" "c8802713-b814-4b55-993f-3ffebf8c3ab8" "2011-03-25" "2005-00-00" NA "-19025" "345" "0" 345 345 "Lung Squamous Cell Carcinoma" "M0" "[Not Available]" "[Not Available]" "[Not Available]" "[Not Available]" "[Not Available]" "[Not Available]" "[Not Available]" "NOT HISPANIC OR LATINO" "MALE" "Lung Squamous Cell Carcinoma- Not Otherwise Specified (NOS)" "[Not Available]" "8070/3" "C34.3" "YES" "[Not Available]" "[Not Available]" "[Not Available]" "[Not Available]" "Central Lung" "N0" "25" 3412 "[Not Available]" "WITH TUMOR" "[Not Available]" "[Not Available]" "[Not Available]" "[Not Available]" "NO" "T2" "NO" "[Not Available]" "WHITE" "R0" "1995" 18 "Current reformed smoker for > 15 years" "Stage IB" "LUNG" "DECEASED" FALSE FALSE FALSE FALSE FALSE FALSE FALSE FALSE 345
"CALIX_p_MM_TCGA_TOPG_AM_0708_HT_HG-U133A_96-HTA_C06_616712.CEL" "TCGA-43-3394" "TCGA-43-3394-01A-01R-1031-01" TRUE TRUE "TCGA-43-3394" "52" "[Not Available]" "L-Lower" "ce8612ab-3149-4a6a-b424-29c0c21c9b8b" "2010-10-11" "2009-00-00" "1979-00-00" "-19310" "[Not Applicable]" "0" 352 352 "Lung Squamous Cell Carcinoma" "M0" "[Not Available]" "0" "[Not Available]" "[Not Available]" "[Not Available]" "[Not Available]" "[Not Available]" "NOT HISPANIC OR LATINO" "MALE" "Lung Squamous Cell Carcinoma- Not Otherwise Specified (NOS)" "[Not Available]" "8070/3" "C34.3" "YES" "[Not Available]" "NO" "[Not Available]" "[Not Available]" "[Not Available]" "N0" "15" 3394 "Other" "TUMOR FREE" "[Not Available]" "[Not Available]" "[Not Available]" "[Not Available]" "NO" "T2a" "NO" "[Not Available]" "BLACK OR AFRICAN AMERICAN" "R0" "[Not Available]" 43 "Current smoker" "Stage IB" "LUNG" "LIVING" TRUE FALSE FALSE TRUE TRUE TRUE FALSE TRUE 352
"CALIX_p_MM_TCGA_TOPG_AM_0708_HT_HG-U133A_96-HTA_C07_616714.CEL" "TCGA-66-2734" "TCGA-66-2734-01A-01R-1031-01" TRUE TRUE "TCGA-66-2734" "62" "5th" "[Not Available]" "12bd70f5-2542-48cb-b296-ae9241b38f7f" "2011-03-07" "2005-00-00" "1965-00-00" "-22919" "[Not Applicable]" "0" 1311 1311 "Lung Squamous Cell Carcinoma" "M0" "[Not Available]" "[Not Available]" "[Not Available]" "[Not Available]" "[Not Available]" "[Not Available]" "[Not Available]" "[Not Available]" "FEMALE" "Lung Squamous Cell Carcinoma- Not Otherwise Specified (NOS)" "[Not Available]" "8070/3" "C34.3" "YES" "[Not Available]" "[Not Available]" "[Not Available]" "[Not Available]" "[Not Available]" "N0" "40" 2734 "[Not Available]" "[Not Available]" "[Not Available]" "[Not Available]" "[Not Available]" "[Not Available]" "NO" "T2" "NO" "[Not Available]" "[Not Available]" "R0" "2005" 66 "Current reformed smoker for < or = 15 years" "Stage IB" "LUNG" "LIVING" FALSE FALSE FALSE FALSE FALSE FALSE FALSE FALSE 1311
"CALIX_p_MM_TCGA_TOPG_AM_0708_HT_HG-U133A_96-HTA_C08_616716.CEL" "TCGA-66-2791" "TCGA-66-2791-01A-01R-1031-01" TRUE TRUE "TCGA-66-2791" "66" "6th" "[Not Available]" "a8e79b70-76c4-4d4f-8e1d-37daebf2a921" "2011-03-07" "2008-00-00" "1977-00-00" "-24138" "153" "0" 153 153 "Lung Squamous Cell Carcinoma" "M0" "[Not Available]" "[Not Available]" "[Not Available]" "[Not Available]" "[Not Available]" "[Not Available]" "[Not Available]" "[Not Available]" "MALE" "Lung Squamous Cell Carcinoma- Not Otherwise Specified (NOS)" "[Not Available]" "8070/3" "C34.3" "YES" "[Not Available]" "[Not Available]" "[Not Available]" "[Not Available]" "[Not Available]" "N3" "25" 2791 "[Not Available]" "[Not Available]" "[Not Available]" "[Not Available]" "[Not Available]" "[Not Available]" "NO" "T2" "NO" "[Not Available]" "[Not Available]" "R1" "2002" 66 "Current reformed smoker for < or = 15 years" "Stage IIIB" "LUNG" "DECEASED" FALSE FALSE FALSE FALSE FALSE FALSE FALSE FALSE 153
"CALIX_p_MM_TCGA_TOPG_AM_0708_HT_HG-U133A_96-HTA_C09_616718.CEL" "TCGA-18-3414" "TCGA-18-3414-01A-01R-1031-01" TRUE TRUE "TCGA-18-3414" "73" "[Not Available]" "R-Lower" "af1d9d69-0a45-4ad3-9873-57fbe4a4b895" "2011-03-25" "2005-00-00" NA "-26937" "716" "0" 396 396 "Lung Squamous Cell Carcinoma" "M1" "[Not Available]" "[Not Available]" "[Not Available]" "[Not Available]" "[Not Available]" "[Not Available]" "[Not Available]" "NOT HISPANIC OR LATINO" "MALE" "Lung Squamous Cell Carcinoma- Not Otherwise Specified (NOS)" "[Not Available]" "8070/3" "C34.3" "YES" "0" "[Not Available]" "[Not Available]" "[Not Available]" "[Not Available]" "N1" "25" 3414 "[Not Available]" "[Not Available]" "[Not Available]" "[Not Available]" "[Not Available]" "[Not Available]" "NO" "T4" "NO" "[Not Available]" "ASIAN" "R0" "1997" 18 "Current reformed smoker for < or = 15 years" "Stage IV" "LUNG" "DECEASED" FALSE FALSE FALSE FALSE FALSE FALSE FALSE FALSE 396
"CALIX_p_MM_TCGA_TOPG_AM_0708_HT_HG-U133A_96-HTA_C10_616720.CEL" "TCGA-43-3920" "TCGA-43-3920-01A-01R-1031-01" TRUE TRUE "TCGA-43-3920" "70" "[Not Available]" "R-Upper" "9293e197-e38a-4e19-a7d0-1b45d1ad48bd" "2010-10-11" "2009-00-00" "1959-00-00" "-25753" "[Not Applicable]" "0" 573 573 "Lung Squamous Cell Carcinoma" "M0" "[Not Available]" "[Not Available]" "[Not Available]" "[Not Available]" "[Not Available]" "[Not Available]" "[Not Available]" "NOT HISPANIC OR LATINO" "MALE" "Lung Squamous Cell Carcinoma- Not Otherwise Specified (NOS)" "[Not Available]" "8070/3" "C34.1" "YES" "[Not Available]" "NO" "[Not Available]" "[Not Available]" "[Not Available]" "N0" "50" 3920 "[Not Available]" "TUMOR FREE" "[Not Available]" "[Not Available]" "[Not Available]" "[Not Available]" "NO" "T2" "NO" "[Not Available]" "WHITE" "R0" "2009" 43 "Current reformed smoker for < or = 15 years" "Stage IB" "LUNG" "LIVING" FALSE FALSE FALSE FALSE FALSE FALSE FALSE FALSE 573
"CALIX_p_MM_TCGA_TOPG_AM_0708_HT_HG-U133A_96-HTA_C11_616722.CEL" "TCGA-66-2737" "TCGA-66-2737-01A-01R-1031-01" TRUE TRUE "TCGA-66-2737" "72" "5th" "[Not Available]" "3d6a027b-dfda-42b3-9323-407e42cf6d10" "2011-03-07" "2005-00-00" "1949-00-00" "-26390" "[Not Applicable]" "0" 61 61 "Lung Squamous Cell Carcinoma" "M0" "[Not Available]" "[Not Available]" "[Not Available]" "[Not Available]" "[Not Available]" "[Not Available]" "[Not Available]" "[Not Available]" "MALE" "Lung Squamous Cell Carcinoma- Not Otherwise Specified (NOS)" "[Not Available]" "8070/3" "C34.2" "YES" "[Not Available]" "[Not Available]" "[Not Available]" "[Not Available]" "[Not Available]" "N1" "40" 2737 "[Not Available]" "[Not Available]" "[Not Available]" "[Not Available]" "[Not Available]" "[Not Available]" "NO" "T2" "NO" "[Not Available]" "[Not Available]" "R0" "1969" 66 "Current reformed smoker for > 15 years" "Stage IIB" "LUNG" "LIVING" FALSE FALSE FALSE FALSE FALSE FALSE FALSE FALSE 61
"CALIX_p_MM_TCGA_TOPG_AM_0708_HT_HG-U133A_96-HTA_C12_616724.CEL" "TCGA-66-2753" "TCGA-66-2753-01A-01R-1031-01" TRUE TRUE "TCGA-66-2753" "69" "5th" "[Not Available]" "d539844b-d65d-41e6-a8f0-fa884df118bc" "2011-03-07" "2007-00-00" "1953-00-00" "-25506" "[Not Applicable]" "0" 31 31 "Lung Squamous Cell Carcinoma" "M0" "[Not Available]" "[Not Available]" "[Not Available]" "[Not Available]" "[Not Available]" "[Not Available]" "[Not Available]" "[Not Available]" "MALE" "Lung Squamous Cell Carcinoma- Not Otherwise Specified (NOS)" "[Not Available]" "8070/3" "C34.3" "YES" "[Not Available]" "[Not Available]" "[Not Available]" "[Not Available]" "[Not Available]" "N0" "162" 2753 "[Not Available]" "[Not Available]" "[Not Available]" "[Not Available]" "[Not Available]" "[Not Available]" "NO" "T2" "NO" "[Not Available]" "[Not Available]" "R0" "2007" 66 "Current reformed smoker for < or = 15 years" "Stage IB" "LUNG" "LIVING" FALSE FALSE FALSE FALSE FALSE FALSE FALSE FALSE 31
"CALIX_p_MM_TCGA_TOPG_AM_0708_HT_HG-U133A_96-HTA_D01_616726.CEL" "TCGA-66-2792" "TCGA-66-2792-01A-01R-1031-01" TRUE TRUE "TCGA-66-2792" "58" "6th" "[Not Available]" "40dc2edc-4bde-441d-8fc5-8ce1bd42f267" "2011-03-07" "2008-00-00" "1968-00-00" "-21428" "[Not Applicable]" "0" 913 913 "Lung Squamous Cell Carcinoma" "M0" "[Not Available]" "[Not Available]" "[Not Available]" "[Not Available]" "[Not Available]" "[Not Available]" "[Not Available]" "[Not Available]" "MALE" "Lung Squamous Cell Carcinoma- Not Otherwise Specified (NOS)" "[Not Available]" "8070/3" "C34.3" "YES" "[Not Available]" "[Not Available]" "[Not Available]" "[Not Available]" "[Not Available]" "N1" "10" 2792 "[Not Available]" "[Not Available]" "[Not Available]" "[Not Available]" "[Not Available]" "[Not Available]" "NO" "T2" "NO" "[Not Available]" "[Not Available]" "R0" "2008" 66 "Current reformed smoker for < or = 15 years" "Stage IIB" "LUNG" "LIVING" FALSE FALSE FALSE FALSE FALSE FALSE FALSE FALSE 913
"DURUM_p_TCGA_B22_23_Expr_HT_HG-U133A_96-HTA_A10_543742.CEL" "TCGA-21-1080" "TCGA-21-1080-01A-01R-0690-01" TRUE TRUE "TCGA-21-1080" "66" "[Not Available]" "L-Lower" "b9a81947-0348-4fe6-a0ac-d674cd13aa99" "2010-02-23" "1996-00-00" NA "-24253" "[Not Applicable]" "0" 3724 3724 "Lung Squamous Cell Carcinoma" "M0" "[Not Available]" "[Not Available]" "[Not Available]" "[Not Available]" "[Not Available]" "[Not Available]" "[Not Available]" "NOT HISPANIC OR LATINO" "MALE" "Lung Squamous Cell Carcinoma- Not Otherwise Specified (NOS)" "C34.32" "8070/3" "C34.3" "YES" "[Not Available]" "[Not Available]" "[Not Available]" "[Not Available]" "[Not Available]" "N0" "100" 1080 "[Not Available]" "TUMOR FREE" "[Not Available]" "[Not Available]" "[Not Available]" "[Not Available]" "NO" "T2" "NO" "[Not Available]" "WHITE" "R0" "1991" 21 "Current reformed smoker for < or = 15 years" "Stage IB" "LUNG" "LIVING" FALSE FALSE FALSE FALSE FALSE FALSE FALSE FALSE 3724
"DURUM_p_TCGA_B22_23_Expr_HT_HG-U133A_96-HTA_B11_543714.CEL" "TCGA-22-1005" "TCGA-22-1005-01A-01R-0690-01" TRUE TRUE "TCGA-22-1005" "63" "[Not Available]" "R-Upper" "3c56a43a-91f1-4a66-9cfe-d2e26b86a936" "2010-02-12" "2001-00-00" "1952-00-00" "-23322" "1953" "0" 1953 1953 "Lung Squamous Cell Carcinoma" "M0" "[Not Available]" "[Not Available]" "NO" "[Not Available]" "[Not Available]" "NO" "[Not Available]" "NOT HISPANIC OR LATINO" "MALE" "Lung Squamous Cell Carcinoma- Not Otherwise Specified (NOS)" "C34.11" "8070/3" "C34.1" "YES" "[Not Available]" "NO" "[Not Available]" "[Not Available]" "[Not Available]" "N0" "40" 1005 "[Not Available]" "TUMOR FREE" "[Not Available]" "[Not Available]" "[Not Available]" "[Not Available]" "NO" "T1" "NO" "[Not Available]" "WHITE" "R0" "1997" 22 "Current reformed smoker for < or = 15 years" "Stage IA" "LUNG" "DECEASED" FALSE FALSE FALSE FALSE FALSE FALSE FALSE FALSE 1953
"DURUM_p_TCGA_B22_23_Expr_HT_HG-U133A_96-HTA_B12_543726.CEL" "TCGA-21-1071" "TCGA-21-1071-01A-01R-0690-01" TRUE TRUE "TCGA-21-1071" "67" "[Not Available]" "R-Upper" "d87e30a3-1b5a-41cf-bafe-27914a01c8d9" "2010-02-23" "2001-00-00" NA "-24515" "1426" "0" 1426 1352 "Lung Squamous Cell Carcinoma" "M0" "[Not Available]" "[Not Available]" "[Not Available]" "[Not Available]" "[Not Available]" "[Not Available]" "[Not Available]" "NOT HISPANIC OR LATINO" "MALE" "Lung Squamous Cell Carcinoma- Not Otherwise Specified (NOS)" "C34.11" "8070/3" "C34.1" "YES" "[Not Available]" "[Not Available]" "[Not Available]" "[Not Available]" "[Not Available]" "N0" "90" 1071 "[Not Available]" "[Not Available]" "[Not Available]" "[Not Available]" "[Not Available]" "[Not Available]" "NO" "T2" "NO" "[Not Available]" "WHITE" "R0" "[Not Available]" 21 "Current smoker" "Stage IB" "LUNG" "DECEASED" FALSE FALSE FALSE FALSE FALSE FALSE FALSE FALSE 1426
"DURUM_p_TCGA_B22_23_Expr_HT_HG-U133A_96-HTA_E01_543754.CEL" "TCGA-21-1070" "TCGA-21-1070-01A-01R-0690-01" TRUE TRUE "TCGA-21-1070" "60" "[Not Available]" "L-Upper" "28f899c5-ea17-4df6-83e6-e744e04d0ea1" "2010-02-24" "2000-00-00" NA "-22273" "[Not Applicable]" "0" 3516 3516 "Lung Squamous Cell Carcinoma" "M0" "[Not Available]" "[Not Available]" "[Not Available]" "[Not Available]" "[Not Available]" "[Not Available]" "[Not Available]" "NOT HISPANIC OR LATINO" "FEMALE" "Lung Squamous Cell Carcinoma- Not Otherwise Specified (NOS)" "C34.12" "8070/3" "C34.1" "YES" "[Not Available]" "[Not Available]" "[Not Available]" "[Not Available]" "[Not Available]" "N0" "15" 1070 "[Not Available]" "TUMOR FREE" "[Not Available]" "[Not Available]" "[Not Available]" "[Not Available]" "NO" "T3" "YES" "[Not Available]" "BLACK OR AFRICAN AMERICAN" "R0" "1992" 21 "Current reformed smoker for < or = 15 years" "Stage IIIA" "LUNG" "LIVING" FALSE FALSE FALSE FALSE FALSE FALSE FALSE FALSE 3516
"DURUM_p_TCGA_B22_23_Expr_HT_HG-U133A_96-HTA_E02_543764.CEL" "TCGA-21-1079" "TCGA-21-1079-01A-01R-0690-01" TRUE TRUE "TCGA-21-1079" "71" "[Not Available]" "L-Upper" "a0b3fab8-7817-429b-aa34-7ef03e813313" "2010-02-23" "1995-00-00" NA "-26176" "964" "0" 964 790 "Lung Squamous Cell Carcinoma" "M0" "[Not Available]" "[Not Available]" "[Not Available]" "[Not Available]" "[Not Available]" "[Not Available]" "[Not Available]" "NOT HISPANIC OR LATINO" "MALE" "Lung Squamous Cell Carcinoma- Not Otherwise Specified (NOS)" "C34.12" "8070/3" "C34.1" "YES" "[Not Available]" "[Not Available]" "[Not Available]" "[Not Available]" "[Not Available]" "N0" "80" 1079 "[Not Available]" "WITH TUMOR" "[Not Available]" "[Not Available]" "[Not Available]" "[Not Available]" "NO" "T3" "NO" "[Not Available]" "WHITE" "R0" "1980" 21 "Current reformed smoker for > 15 years" "Stage IIIA" "LUNG" "DECEASED" FALSE FALSE FALSE FALSE FALSE FALSE FALSE FALSE 964
"DURUM_p_TCGA_B22_23_Expr_HT_HG-U133A_96-HTA_E03_543718.CEL" "TCGA-22-1002" "TCGA-22-1002-01A-01R-0690-01" TRUE TRUE "TCGA-22-1002" "69" "[Not Available]" "R-Middle" "96006f5e-5922-4e55-afa5-5e43773d72f2" "2010-02-12" "2001-00-00" "1952-00-00" "-25358" "131" "0" 131 99 "Lung Squamous Cell Carcinoma" "M0" "[Not Available]" "[Not Available]" "NO" "[Not Available]" "[Not Available]" "NO" "[Not Available]" "NOT HISPANIC OR LATINO" "MALE" "Lung Squamous Cell Carcinoma- Not Otherwise Specified (NOS)" "C34.2" "8070/3" "C34.2" "YES" "[Not Available]" "NO" "[Not Available]" "[Not Available]" "[Not Available]" "N0" "85" 1002 "[Not Available]" "TUMOR FREE" "[Not Available]" "[Not Available]" "[Not Available]" "[Not Available]" "NO" "T1" "NO" "[Not Available]" "WHITE" "R0" "2001" 22 "Current reformed smoker for < or = 15 years" "Stage IA" "LUNG" "DECEASED" FALSE FALSE FALSE FALSE FALSE FALSE FALSE FALSE 131
"DURUM_p_TCGA_B22_23_Expr_HT_HG-U133A_96-HTA_E08_543768.CEL" "TCGA-21-1081" "TCGA-21-1081-01A-01R-0690-01" TRUE TRUE "TCGA-21-1081" "69" "[Not Available]" "L-Lower" "2afa2fd8-e4d9-4e7b-b387-7e2451764d5d" "2010-02-23" "1996-00-00" NA "-25440" "283" "0" 283 262 "Lung Squamous Cell Carcinoma" "M0" "[Not Available]" "[Not Available]" "[Not Available]" "[Not Available]" "[Not Available]" "[Not Available]" "[Not Available]" "NOT HISPANIC OR LATINO" "MALE" "Lung Squamous Cell Carcinoma- Not Otherwise Specified (NOS)" "C34.32" "8070/3" "C34.3" "YES" "[Not Available]" "[Not Available]" "[Not Available]" "[Not Available]" "[Not Available]" "N1" "45" 1081 "[Not Available]" "WITH TUMOR" "[Not Available]" "[Not Available]" "[Not Available]" "[Not Available]" "NO" "T2" "NO" "[Not Available]" "WHITE" "R0" "1992" 21 "Current reformed smoker for < or = 15 years" "Stage IIB" "LUNG" "DECEASED" FALSE FALSE FALSE FALSE FALSE FALSE FALSE FALSE 283
"DURUM_p_TCGA_B22_23_Expr_HT_HG-U133A_96-HTA_E09_543704.CEL" "TCGA-22-1011" "TCGA-22-1011-01A-01R-0690-01" TRUE TRUE "TCGA-22-1011" "73" "[Not Available]" "R-Upper" "18058bfb-a008-410f-8e04-7c2b45a856b7" "2010-02-15" "2001-00-00" "1946-00-00" "-26732" "53" "0" 53 16 "Lung Squamous Cell Carcinoma" "M0" "[Not Available]" "[Not Available]" "NO" "[Not Available]" "[Not Available]" "NO" "[Not Available]" "NOT HISPANIC OR LATINO" "MALE" "Lung Squamous Cell Carcinoma- Not Otherwise Specified (NOS)" "C34.11" "8070/3" "C34.1" "YES" "[Not Available]" "NO" "[Not Available]" "[Not Available]" "[Not Available]" "N0" "83" 1011 "[Not Available]" "TUMOR FREE" "[Not Available]" "[Not Available]" "[Not Available]" "[Not Available]" "NO" "T2" "NO" "[Not Available]" "WHITE" "R0" "[Not Available]" 22 "Current smoker" "Stage IB" "LUNG" "DECEASED" FALSE FALSE FALSE FALSE FALSE FALSE FALSE FALSE 53
"DURUM_p_TCGA_B22_23_Expr_HT_HG-U133A_96-HTA_E10_543694.CEL" "TCGA-21-1075" "TCGA-21-1075-01A-01R-0690-01" TRUE TRUE "TCGA-21-1075" "57" "[Not Available]" "L-Lower" "fde60f9f-5cff-405e-b0f6-e193195ebd53" "2010-03-03" "2002-00-00" NA "-21093" "[Not Applicable]" "0" 2133 2133 "Lung Squamous Cell Carcinoma" "M0" "[Not Available]" "[Not Available]" "[Not Available]" "[Not Available]" "[Not Available]" "[Not Available]" "[Not Available]" "NOT HISPANIC OR LATINO" "MALE" "Lung Squamous Cell Carcinoma- Not Otherwise Specified (NOS)" "C34.32" "8070/3" "C34.3" "YES" "[Not Available]" "[Not Available]" "[Not Available]" "[Not Available]" "[Not Available]" "N1" "74" 1075 "[Not Available]" "TUMOR FREE" "[Not Available]" "[Not Available]" "[Not Available]" "[Not Available]" "NO" "T2" "NO" "[Not Available]" "WHITE" "R0" "[Not Available]" 21 "Current smoker" "Stage IIB" "LUNG" "LIVING" FALSE FALSE FALSE FALSE FALSE FALSE FALSE FALSE 2133
"DURUM_p_TCGA_B22_23_Expr_HT_HG-U133A_96-HTA_E11_543692.CEL" "TCGA-21-1082" "TCGA-21-1082-01A-01R-0690-01" TRUE TRUE "TCGA-21-1082" "61" "[Not Available]" "L-Lower" "0e2ee54a-51c9-4868-842d-a2a1c1cfb016" "2010-02-23" "1997-00-00" NA "-22492" "[Not Applicable]" "0" 3644 3644 "Lung Squamous Cell Carcinoma" "M0" "[Not Available]" "[Not Available]" "[Not Available]" "[Not Available]" "[Not Available]" "[Not Available]" "[Not Available]" "NOT HISPANIC OR LATINO" "MALE" "Lung Squamous Cell Carcinoma- Not Otherwise Specified (NOS)" "C34.32" "8070/3" "C34.3" "YES" "[Not Available]" "[Not Available]" "[Not Available]" "[Not Available]" "[Not Available]" "N0" "[Not Available]" 1082 "[Not Available]" "TUMOR FREE" "[Not Available]" "[Not Available]" "[Not Available]" "[Not Available]" "NO" "T2" "NO" "[Not Available]" "WHITE" "R0" "[Not Available]" 21 "[Not Available]" "Stage IB" "LUNG" "LIVING" FALSE FALSE FALSE FALSE FALSE FALSE FALSE FALSE 3644
"DURUM_p_TCGA_B22_23_Expr_HT_HG-U133A_96-HTA_E12_543698.CEL" "TCGA-22-1012" "TCGA-22-1012-01A-01R-0690-01" TRUE TRUE "TCGA-22-1012" "80" "[Not Available]" "R-Lower" "6ab57144-16ea-4844-b737-e726787d23b9" "2010-02-15" "2001-00-00" "1940-00-00" "-29273" "429" "0" 429 202 "Lung Squamous Cell Carcinoma" "M0" "[Not Available]" "[Not Available]" "NO" "[Not Available]" "[Not Available]" "NO" "[Not Available]" "NOT HISPANIC OR LATINO" "FEMALE" "Lung Squamous Cell Carcinoma- Not Otherwise Specified (NOS)" "C34.31" "8070/3" "C34.3" "YES" "[Not Available]" "NO" "[Not Available]" "[Not Available]" "[Not Available]" "N0" "60" 1012 "[Not Available]" "TUMOR FREE" "[Not Available]" "[Not Available]" "[Not Available]" "[Not Available]" "NO" "T2" "NO" "[Not Available]" "WHITE" "R0" "2001" 22 "Current reformed smoker for < or = 15 years" "Stage IB" "LUNG" "DECEASED" FALSE FALSE FALSE FALSE FALSE FALSE FALSE FALSE 429
"DURUM_p_TCGA_B22_23_Expr_HT_HG-U133A_96-HTA_F01_543630.CEL" "TCGA-21-1076" "TCGA-21-1076-01A-02R-0690-01/TCGA-21-1076-01A-01R-0690-01" TRUE TRUE "TCGA-21-1076" "54" "[Not Available]" "L-Lower" "220be009-8f1e-4a77-ab04-3220b5f87ea6" "2010-03-03" "2005-00-00" NA "-19863" "[Not Applicable]" "0" 1852 1852 "Lung Squamous Cell Carcinoma" "M0" "[Not Available]" "[Not Available]" "[Not Available]" "[Not Available]" "[Not Available]" "[Not Available]" "[Not Available]" "NOT HISPANIC OR LATINO" "FEMALE" "Lung Squamous Cell Carcinoma- Not Otherwise Specified (NOS)" "C34.32" "8070/3" "C34.3" "YES" "[Not Available]" "[Not Available]" "[Not Available]" "[Not Available]" "[Not Available]" "N0" "35" 1076 "[Not Available]" "TUMOR FREE" "[Not Available]" "[Not Available]" "[Not Available]" "[Not Available]" "NO" "T2" "NO" "[Not Available]" "WHITE" "R0" "1994" 21 "Current reformed smoker for < or = 15 years" "Stage IB" "LUNG" "LIVING" FALSE FALSE FALSE FALSE FALSE FALSE FALSE FALSE 1852
"DURUM_p_TCGA_B22_23_Expr_HT_HG-U133A_96-HTA_F02_543672.CEL" "TCGA-21-1083" "TCGA-21-1083-01A-01R-0690-01" TRUE TRUE "TCGA-21-1083" "75" "[Not Available]" "L-Upper" "0398eae1-7216-4595-80a5-6b117d96e070" "2010-02-12" "1997-00-00" NA "-27708" "1315" "0" 267 267 "Lung Squamous Cell Carcinoma" "M0" "[Not Available]" "[Not Available]" "[Not Available]" "[Not Available]" "[Not Available]" "[Not Available]" "[Not Available]" "NOT HISPANIC OR LATINO" "MALE" "Lung Squamous Cell Carcinoma- Not Otherwise Specified (NOS)" "C34.12" "8070/3" "C34.1" "YES" "[Not Available]" "[Not Available]" "[Not Available]" "[Not Available]" "[Not Available]" "N0" "240" 1083 "[Not Available]" "TUMOR FREE" "[Not Available]" "[Not Available]" "[Not Available]" "[Not Available]" "NO" "T1" "YES" "[Not Available]" "WHITE" "R0" "[Not Available]" 21 "Current smoker" "Stage IA" "LUNG" "DECEASED" FALSE FALSE FALSE FALSE FALSE FALSE FALSE FALSE 267
"DURUM_p_TCGA_B22_23_Expr_HT_HG-U133A_96-HTA_F03_543656.CEL" "TCGA-22-1016" "TCGA-22-1016-01A-01R-0690-01" TRUE TRUE "TCGA-22-1016" "65" "[Not Available]" "R-Upper" "037c57d1-b4a5-45dc-bda4-0550461d321b" "2010-02-15" "2001-00-00" "1954-00-00" "-24077" "822" "0" 822 735 "Lung Squamous Cell Carcinoma" "M0" "[Not Available]" "[Not Available]" "NO" "[Not Available]" "[Not Available]" "NO" "[Not Available]" "NOT HISPANIC OR LATINO" "MALE" "Lung Squamous Cell Carcinoma- Not Otherwise Specified (NOS)" "C34.11" "8070/3" "C34.1" "YES" "[Not Available]" "NO" "[Not Available]" "[Not Available]" "[Not Available]" "N0" "40" 1016 "[Not Available]" "TUMOR FREE" "[Not Available]" "[Not Available]" "[Not Available]" "[Not Available]" "NO" "T2" "NO" "[Not Available]" "WHITE" "R0" "1984" 22 "Current reformed smoker for > 15 years" "Stage IB" "LUNG" "DECEASED" FALSE FALSE FALSE FALSE FALSE FALSE FALSE FALSE 822
"DURUM_p_TCGA_B22_23_Expr_HT_HG-U133A_96-HTA_F04_543606.CEL" "TCGA-21-1076" "TCGA-21-1076-01A-02R-0690-01/TCGA-21-1076-01A-01R-0690-01" TRUE FALSE "TCGA-21-1076" "54" "[Not Available]" "L-Lower" "220be009-8f1e-4a77-ab04-3220b5f87ea6" "2010-03-03" "2005-00-00" NA "-19863" "[Not Applicable]" "0" 1852 1852 "Lung Squamous Cell Carcinoma" "M0" "[Not Available]" "[Not Available]" "[Not Available]" "[Not Available]" "[Not Available]" "[Not Available]" "[Not Available]" "NOT HISPANIC OR LATINO" "FEMALE" "Lung Squamous Cell Carcinoma- Not Otherwise Specified (NOS)" "C34.32" "8070/3" "C34.3" "YES" "[Not Available]" "[Not Available]" "[Not Available]" "[Not Available]" "[Not Available]" "N0" "35" 1076 "[Not Available]" "TUMOR FREE" "[Not Available]" "[Not Available]" "[Not Available]" "[Not Available]" "NO" "T2" "NO" "[Not Available]" "WHITE" "R0" "1994" 21 "Current reformed smoker for < or = 15 years" "Stage IB" "LUNG" "LIVING" FALSE FALSE FALSE FALSE FALSE FALSE FALSE FALSE 1852
"DURUM_p_TCGA_B22_23_Expr_HT_HG-U133A_96-HTA_F05_543716.CEL" "TCGA-22-0940" "TCGA-22-0940-01A-01R-0690-01" TRUE TRUE "TCGA-22-0940" "71" "[Not Available]" "L-Lower" "7ddd36fd-9e6a-4a46-a799-82998786cb36" "2010-02-03" "2000-00-00" "1948-00-00" "-26272" "669" "0" 608 648 "Lung Squamous Cell Carcinoma" "M0" "[Not Available]" "[Not Available]" "NO" "[Not Available]" "[Not Available]" "NO" "[Not Available]" "NOT HISPANIC OR LATINO" "MALE" "Lung Squamous Cell Carcinoma- Not Otherwise Specified (NOS)" "C34.32" "8070/3" "C34.3" "YES" "[Not Available]" "NO" "[Not Available]" "[Not Available]" "Peripheral Lung" "N1" "25" 940 "[Not Available]" "WITH TUMOR" "[Not Available]" "[Not Available]" "[Not Available]" "[Not Available]" "NO" "T1" "NO" "[Not Available]" "WHITE" "R0" "1972" 22 "Current reformed smoker for > 15 years" "Stage IIA" "LUNG" "DECEASED" FALSE FALSE FALSE FALSE FALSE FALSE FALSE FALSE 648
"DURUM_p_TCGA_B22_23_Expr_HT_HG-U133A_96-HTA_F06_543670.CEL" "TCGA-22-1017" "TCGA-22-1017-01A-01R-0690-01" TRUE TRUE "TCGA-22-1017" "62" "5th" "L-Upper" "25f64b80-0672-4980-9875-956b1699309b" "2011-04-27" "1999-00-00" "1959-00-00" "-22880" "1485" "0" 1485 0 "Lung Squamous Cell Carcinoma" "M0" "[Not Available]" "[Not Available]" "NO" "[Not Available]" "[Not Available]" "NO" "[Not Available]" "NOT HISPANIC OR LATINO" "MALE" "Lung Squamous Cell Carcinoma- Not Otherwise Specified (NOS)" "C34.12" "8070/3" "C34.1" "YES" "0" "NO" "[Not Available]" "[Not Available]" "Central Lung" "N0" "[Not Available]" 1017 "[Not Available]" "WITH TUMOR" "[Not Available]" "[Not Available]" "[Not Available]" "[Not Available]" "YES" "T1" "YES" "[Not Available]" "WHITE" "R0" "1999" 22 "Current reformed smoker for < or = 15 years" "Stage IA" "LUNG" "DECEASED" FALSE FALSE FALSE FALSE FALSE FALSE FALSE FALSE 1485
"DURUM_p_TCGA_B22_23_Expr_HT_HG-U133A_96-HTA_F07_543734.CEL" "TCGA-21-1077" "TCGA-21-1077-01A-01R-0690-01" TRUE TRUE "TCGA-21-1077" "64" "[Not Available]" "R-Upper" "f516991c-5139-4b3e-b605-5a3d90688209" "2010-03-03" "2006-00-00" NA "-23522" "1058" "0" 1058 1057 "Lung Squamous Cell Carcinoma" "M0" "[Not Available]" "[Not Available]" "[Not Available]" "[Not Available]" "[Not Available]" "[Not Available]" "[Not Available]" "NOT HISPANIC OR LATINO" "MALE" "Lung Squamous Cell Carcinoma- Not Otherwise Specified (NOS)" "C34.11" "8070/3" "C34.1" "YES" "[Not Available]" "[Not Available]" "[Not Available]" "[Not Available]" "[Not Available]" "N1" "56" 1077 "[Not Available]" "WITH TUMOR" "[Not Available]" "[Not Available]" "[Not Available]" "[Not Available]" "NO" "T2" "YES" "[Not Available]" "WHITE" "R0" "1996" 21 "Current reformed smoker for < or = 15 years" "Stage IIB" "LUNG" "DECEASED" FALSE FALSE FALSE FALSE FALSE FALSE FALSE FALSE 1058
"DURUM_p_TCGA_B22_23_Expr_HT_HG-U133A_96-HTA_F08_543720.CEL" "TCGA-22-0944" "TCGA-22-0944-01A-01R-0690-01" TRUE TRUE "TCGA-22-0944" "61" "[Not Available]" "L-Upper" "df7c9193-0bd2-4fd9-8ae1-1f9d341e92c5" "2010-02-12" "2000-00-00" "1970-00-00" "-22329" "223" "0" 223 30 "Lung Squamous Cell Carcinoma" "M0" "[Not Available]" "[Not Available]" "NO" "[Not Available]" "[Not Available]" "NO" "[Not Available]" "NOT HISPANIC OR LATINO" "MALE" "Lung Squamous Cell Carcinoma- Not Otherwise Specified (NOS)" "C34.12" "8070/3" "C34.1" "YES" "[Not Available]" "NO" "[Not Available]" "[Not Available]" "[Not Available]" "N0" "38" 944 "[Not Available]" "TUMOR FREE" "[Not Available]" "[Not Available]" "[Not Available]" "[Not Available]" "NO" "T2" "NO" "[Not Available]" "WHITE" "R0" "[Not Available]" 22 "Current smoker" "Stage IB" "LUNG" "DECEASED" FALSE FALSE FALSE FALSE FALSE FALSE FALSE FALSE 223
"DURUM_p_TCGA_B22_23_Expr_HT_HG-U133A_96-HTA_F09_543746.CEL" "TCGA-56-1622" "TCGA-56-1622-01A-01R-0690-01" TRUE TRUE "TCGA-56-1622" "58" "[Not Available]" "R-Lower" "3edf933a-be1a-46e8-bfb0-acdff30e64a0" "2010-02-03" "2007-00-00" "1962-00-00" "-21368" "880" "0" 880 236 "Lung Squamous Cell Carcinoma" "M0" "[Not Available]" "[Not Available]" "[Not Available]" "[Not Available]" "[Not Available]" "[Not Available]" "[Not Available]" "NOT HISPANIC OR LATINO" "MALE" "Lung Squamous Cell Carcinoma- Not Otherwise Specified (NOS)" "C34.31" "8070/3" "C34.3" "YES" "[Not Available]" "[Not Available]" "[Not Available]" "[Not Available]" "[Not Available]" "N0" "86" 1622 "[Not Available]" "WITH TUMOR" "[Not Available]" "[Not Available]" "[Not Available]" "[Not Available]" "NO" "T2" "NO" "[Not Available]" "WHITE" "R0" "2006" 56 "Current reformed smoker for < or = 15 years" "Stage IB" "LUNG" "DECEASED" FALSE FALSE FALSE FALSE FALSE FALSE FALSE FALSE 880
"DURUM_p_TCGA_B22_23_Expr_HT_HG-U133A_96-HTA_F10_543636.CEL" "TCGA-21-1078" "TCGA-21-1078-01A-01R-0690-01" TRUE TRUE "TCGA-21-1078" "77" "[Not Available]" "R-Lower" "0ab8d063-62b4-4d47-82aa-e3351a60029d" "2010-03-04" "2006-00-00" "1947-00-00" "-28125" "473" "0" 473 468 "Lung Squamous Cell Carcinoma" "M0" "[Not Available]" "[Not Available]" "[Not Available]" "[Not Available]" "[Not Available]" "[Not Available]" "[Not Available]" "NOT HISPANIC OR LATINO" "MALE" "Lung Squamous Cell Carcinoma- Not Otherwise Specified (NOS)" "C34.31" "8070/3" "C34.3" "YES" "[Not Available]" "[Not Available]" "[Not Available]" "[Not Available]" "[Not Available]" "N0" "9" 1078 "[Not Available]" "WITH TUMOR" "[Not Available]" "[Not Available]" "[Not Available]" "[Not Available]" "NO" "T2" "YES" "[Not Available]" "WHITE" "R0" "2006" 21 "Current reformed smoker for < or = 15 years" "Stage IB" "LUNG" "DECEASED" FALSE FALSE FALSE FALSE FALSE FALSE FALSE FALSE 473
"DURUM_p_TCGA_B22_23_Expr_HT_HG-U133A_96-HTA_F11_543640.CEL" "TCGA-22-1000" "TCGA-22-1000-01A-01R-0690-01" TRUE TRUE "TCGA-22-1000" "76" "[Not Available]" "R-Lower" "972476b7-d7f3-4865-b978-0c13f29457cb" "2010-02-12" "2000-00-00" "1945-00-00" "-27901" "454" "0" 454 454 "Lung Squamous Cell Carcinoma" "M0" "[Not Available]" "[Not Available]" "NO" "[Not Available]" "[Not Available]" "NO" "[Not Available]" "NOT HISPANIC OR LATINO" "MALE" "Lung Squamous Cell Carcinoma- Not Otherwise Specified (NOS)" "C34.31" "8070/3" "C34.8" "YES" "[Not Available]" "NO" "[Not Available]" "[Not Available]" "Central Lung" "N0" "40" 1000 "[Not Available]" "WITH TUMOR" "[Not Available]" "[Not Available]" "[Not Available]" "[Not Available]" "NO" "T2" "YES" "[Not Available]" "WHITE" "R0" "1990" 22 "Current reformed smoker for < or = 15 years" "Stage IB" "LUNG" "DECEASED" FALSE FALSE FALSE FALSE FALSE FALSE FALSE FALSE 454
"MULEY_p_TCGA_b53and79_Expr_HT_HG-U133A_24-HTA_A07_723982.CEL" "TCGA-37-4141" "TCGA-37-4141-01A-02R-1101-01" TRUE TRUE "TCGA-37-4141" "65" "[Not Available]" "R-Upper" "5d3d3918-7da8-4147-90a3-dc015be1dfbe" "2010-12-17" "2010-00-00" NA "-24048" "[Not Applicable]" "0" 12 12 "Lung Squamous Cell Carcinoma" "M0" "[Not Available]" "[Not Available]" "NO" "[Not Available]" "[Not Available]" "NO" "[Not Available]" "NOT HISPANIC OR LATINO" "FEMALE" "Lung Squamous Cell Carcinoma- Not Otherwise Specified (NOS)" "[Not Available]" "8070/3" "C34.1" "YES" "[Not Available]" "NO" "[Not Available]" "[Not Available]" "Peripheral Lung" "N0" "[Not Available]" 4141 "[Not Available]" "TUMOR FREE" "[Not Available]" "[Not Available]" "[Not Available]" "[Not Available]" "NO" "T1b" "NO" "[Not Available]" "WHITE" "R0" "[Not Available]" 37 "Lifelong Non-smoker" "Stage IA" "LUNG" "LIVING" FALSE FALSE FALSE FALSE FALSE FALSE FALSE FALSE 12
"MULEY_p_TCGA_b53and79_Expr_HT_HG-U133A_24-HTA_B05_723958.CEL" "TCGA-18-4083" "TCGA-18-4083-01A-01R-1101-01" TRUE TRUE "TCGA-18-4083" "63" "[Not Available]" "Bronchial" "a33f0741-2161-4818-89f2-ec8ccae57949" "2011-04-04" "2005-00-00" NA "-23125" "188" "0" 187 187 "Lung Squamous Cell Carcinoma" "M0" "[Not Available]" "[Not Available]" "[Not Available]" "[Not Available]" "[Not Available]" "[Not Available]" "[Not Available]" "NOT HISPANIC OR LATINO" "MALE" "Lung Squamous Cell Carcinoma- Not Otherwise Specified (NOS)" "[Not Available]" "8070/3" "C34.3" "YES" "[Not Available]" "[Not Available]" "[Not Available]" "[Not Available]" "[Not Available]" "N1" "45" 4083 "[Not Available]" "TUMOR FREE" "[Not Available]" "[Not Available]" "[Not Available]" "[Not Available]" "NO" "T2" "YES" "[Not Available]" "WHITE" "R0" "[Not Available]" 18 "Current smoker" "Stage IIB" "LUNG" "DECEASED" FALSE FALSE FALSE FALSE FALSE FALSE FALSE FALSE 187
"MULEY_p_TCGA_b53and79_Expr_HT_HG-U133A_24-HTA_B07_723946.CEL" "TCGA-51-4079" "TCGA-51-4079-01A-01R-1101-01" TRUE TRUE "TCGA-51-4079" "73" "[Not Available]" "R-Upper" "2f586b38-5be6-4ffa-8a0f-c870fdf3dad3" "2010-12-07" "2009-00-00" NA "-26898" "15" "0" 12 6 "Lung Squamous Cell Carcinoma" "[Not Available]" "[Not Available]" "[Not Available]" "NO" "[Not Available]" "[Not Available]" "NO" "[Not Available]" "NOT HISPANIC OR LATINO" "FEMALE" "Lung Squamous Cell Carcinoma- Not Otherwise Specified (NOS)" "[Not Available]" "8070/3" "C34.1" "YES" "[Not Available]" "NO" "[Not Available]" "[Not Available]" "Central Lung" "N0" "25" 4079 "[Not Available]" "[Not Available]" "[Not Available]" "[Not Available]" "[Not Available]" "[Not Available]" "NO" "T2" "NO" "[Not Available]" "BLACK OR AFRICAN AMERICAN" "R0" "2007" 51 "Current reformed smoker for < or = 15 years" "Stage IB" "LUNG" "DECEASED" FALSE FALSE FALSE FALSE FALSE FALSE FALSE FALSE 12
"MULEY_p_TCGA_b53and79_Expr_HT_HG-U133A_24-HTA_C05_723822.CEL" "TCGA-18-4086" "TCGA-18-4086-01A-01R-1101-01" TRUE TRUE "TCGA-18-4086" "64" "[Not Available]" "R-Lower" "4c806d29-1674-4542-9f30-5c9a0fc184c4" "2011-04-04" "2009-00-00" NA "-23731" "85" "0" 85 85 "Lung Squamous Cell Carcinoma" "M0" "[Not Available]" "[Not Available]" "[Not Available]" "[Not Available]" "[Not Available]" "[Not Available]" "[Not Available]" "[Not Available]" "MALE" "Lung Squamous Cell Carcinoma- Not Otherwise Specified (NOS)" "[Not Available]" "8070/3" "C34.3" "YES" "[Not Available]" "[Not Available]" "[Not Available]" "[Not Available]" "[Not Available]" "N0" "30" 4086 "[Not Available]" "TUMOR FREE" "[Not Available]" "[Not Available]" "[Not Available]" "[Not Available]" "NO" "T2" "NO" "[Not Available]" "[Not Available]" "R0" "2001" 18 "Current reformed smoker for < or = 15 years" "Stage IB" "LUNG" "DECEASED" FALSE FALSE FALSE FALSE FALSE FALSE FALSE FALSE 85
"MULEY_p_TCGA_b53and79_Expr_HT_HG-U133A_24-HTA_C07_723882.CEL" "TCGA-51-4080" "TCGA-51-4080-01A-01R-1101-01" TRUE TRUE "TCGA-51-4080" "65" "[Not Available]" "R-Upper" "8479ec58-f5e7-4d9d-a382-2688ed93ca8e" "2010-12-07" "2009-00-00" NA "-24054" "12" "0" 12 12 "Lung Squamous Cell Carcinoma" "[Not Available]" "[Not Available]" "[Not Available]" "NO" "[Not Available]" "[Not Available]" "NO" "[Not Available]" "NOT HISPANIC OR LATINO" "MALE" "Lung Basaloid Squamous Cell Carcinoma" "[Not Available]" "8070/3" "C34.1" "YES" "[Not Available]" "NO" "[Not Available]" "[Not Available]" "Central Lung" "N1" "[Not Available]" 4080 "[Not Available]" "[Not Available]" "[Not Available]" "[Not Available]" "[Not Available]" "[Not Available]" "NO" "T4" "NO" "[Not Available]" "BLACK OR AFRICAN AMERICAN" "R0" "2005" 51 "Current reformed smoker for < or = 15 years" "Stage IIIB" "LUNG" "DECEASED" FALSE FALSE FALSE FALSE FALSE FALSE FALSE FALSE 12
"MULEY_p_TCGA_b53and79_Expr_HT_HG-U133A_24-HTA_D05_723806.CEL" "TCGA-37-4129" "TCGA-37-4129-01A-01R-1101-01" TRUE TRUE "TCGA-37-4129" "52" "[Not Available]" "R-Middle" "95c4c851-6ca3-4416-90ed-73f46f211583" "2010-12-16" "2010-00-00" "1980-00-00" "-19154" "[Not Applicable]" "0" 199 212 "Lung Squamous Cell Carcinoma" "M0" "[Not Available]" "1" "NO" "[Not Available]" "[Not Available]" "NO" "[Not Available]" "NOT HISPANIC OR LATINO" "FEMALE" "Lung Squamous Cell Carcinoma- Not Otherwise Specified (NOS)" "[Not Available]" "8070/3" "C34.2" "YES" "90" "NO" "[Not Available]" "[Not Available]" "Central Lung" "N0" "30" 4129 "Pre-Operative" "TUMOR FREE" "[Not Available]" "[Not Available]" "[Not Available]" "[Not Available]" "NO" "T1b" "NO" "[Not Available]" "WHITE" "R0" "2010" 37 "Current reformed smoker for > 15 years" "Stage IB" "LUNG" "LIVING" FALSE FALSE FALSE FALSE FALSE FALSE FALSE FALSE 212
"MULEY_p_TCGA_b53and79_Expr_HT_HG-U133A_24-HTA_D07_723888.CEL" "TCGA-51-4081" "TCGA-51-4081-01A-01R-1101-01" TRUE TRUE "TCGA-51-4081" "55" "[Not Available]" "R-Upper" "3f43c83e-c2a2-4224-9da0-0757b9c7d4ca" "2010-12-07" "2009-00-00" NA "-20260" "[Not Applicable]" "0" 63 63 "Lung Squamous Cell Carcinoma" "M0" "[Not Available]" "[Not Available]" "NO" "[Not Available]" "[Not Available]" "NO" "[Not Available]" "NOT HISPANIC OR LATINO" "MALE" "Lung Squamous Cell Carcinoma- Not Otherwise Specified (NOS)" "[Not Available]" "8070/3" "C34.1" "YES" "[Not Available]" "NO" "[Not Available]" "[Not Available]" "Central Lung" "N1" "80" 4081 "[Not Available]" "WITH TUMOR" "[Not Available]" "[Not Available]" "[Not Available]" "[Not Available]" "NO" "T2a" "NO" "[Not Available]" "WHITE" "R0" "[Not Available]" 51 "Current smoker" "Stage IIB" "LUNG" "LIVING" TRUE FALSE TRUE FALSE TRUE FALSE TRUE FALSE 63
"MULEY_p_TCGA_b53and79_Expr_HT_HG-U133A_24-HTA_E05_723804.CEL" "TCGA-37-4130" "TCGA-37-4130-01A-01R-1101-01" TRUE TRUE "TCGA-37-4130" "56" "[Not Available]" "R-Upper" "ac89e063-a288-4516-9d9e-92cc0ed2bc24" "2010-12-16" "2010-00-00" "1985-00-00" "-20652" "[Not Applicable]" "0" 246 246 "Lung Squamous Cell Carcinoma" "M0" "[Not Available]" "1" "NO" "[Not Available]" "[Not Available]" "NO" "[Not Available]" "NOT HISPANIC OR LATINO" "MALE" "Lung Squamous Cell Carcinoma- Not Otherwise Specified (NOS)" "[Not Available]" "8070/3" "C34.1" "YES" "90" "NO" "[Not Available]" "[Not Available]" "Central Lung" "N0" "25" 4130 "Pre-Operative" "TUMOR FREE" "[Not Available]" "[Not Available]" "[Not Available]" "[Not Available]" "NO" "T1b" "NO" "[Not Available]" "WHITE" "R0" "2010" 37 "Current reformed smoker for > 15 years" "Stage IB" "LUNG" "LIVING" FALSE FALSE FALSE FALSE FALSE FALSE FALSE FALSE 246
"MULEY_p_TCGA_b53and79_Expr_HT_HG-U133A_24-HTA_F05_723840.CEL" "TCGA-37-4132" "TCGA-37-4132-01A-01R-1101-01" TRUE TRUE "TCGA-37-4132" "61" "[Not Available]" "L-Lower" "09d08a43-4dcb-46d6-b2bd-f6245a6fff21" "2010-12-16" "2010-00-00" NA "-22520" "[Not Applicable]" "0" 227 227 "Lung Squamous Cell Carcinoma" "M1" "[Not Available]" "2" "NO" "[Not Available]" "[Not Available]" "NO" "[Not Available]" "NOT HISPANIC OR LATINO" "FEMALE" "Lung Squamous Cell Carcinoma- Not Otherwise Specified (NOS)" "[Not Available]" "8070/3" "C34.3" "YES" "50" "NO" "[Not Available]" "[Not Available]" "Peripheral Lung" "N0" "[Not Available]" 4132 "Post-Adjuvant Therapy" "TUMOR FREE" "[Not Available]" "[Not Available]" "[Not Available]" "[Not Available]" "NO" "T2" "NO" "[Not Available]" "WHITE" "R0" "[Not Available]" 37 "Lifelong Non-smoker" "Stage IV" "LUNG" "LIVING" FALSE FALSE FALSE FALSE FALSE FALSE FALSE FALSE 227
"MULEY_p_TCGA_b53and79_Expr_HT_HG-U133A_24-HTA_G05_723884.CEL" "TCGA-37-4133" "TCGA-37-4133-01A-01R-1101-01" TRUE TRUE "TCGA-37-4133" "63" "[Not Available]" "R-Lower" "34193c52-837c-4cf8-850a-00ae55be28ec" "2010-12-16" "2010-00-00" "1970-00-00" "-23082" "[Not Applicable]" "0" 238 238 "Lung Squamous Cell Carcinoma" "M0" "[Not Available]" "2" "NO" "[Not Available]" "[Not Available]" "NO" "[Not Available]" "NOT HISPANIC OR LATINO" "MALE" "Lung Squamous Cell Carcinoma- Not Otherwise Specified (NOS)" "[Not Available]" "8070/3" "[Not Available]" "YES" "50" "NO" "[Not Available]" "[Not Available]" "Peripheral Lung" "N0" "40" 4133 "Post-Adjuvant Therapy" "TUMOR FREE" "[Not Available]" "[Not Available]" "[Not Available]" "[Not Available]" "NO" "T4" "NO" "[Not Available]" "WHITE" "R0" "2010" 37 "Current reformed smoker for > 15 years" "Stage IIIB" "LUNG" "LIVING" FALSE FALSE FALSE FALSE FALSE FALSE FALSE FALSE 238
"MULEY_p_TCGA_b53and79_Expr_HT_HG-U133A_24-HTA_H05_723986.CEL" "TCGA-37-4135" "TCGA-37-4135-01A-01R-1101-01" TRUE TRUE "TCGA-37-4135" "68" "[Not Available]" "R-Lower" "1f6b2aca-7357-40d1-ba7a-99227d9900a2" "2010-12-16" "2010-00-00" "1965-00-00" "-25041" "[Not Applicable]" "0" 207 207 "Lung Squamous Cell Carcinoma" "M0" "[Not Available]" "1" "NO" "[Not Available]" "[Not Available]" "NO" "[Not Available]" "NOT HISPANIC OR LATINO" "MALE" "Lung Squamous Cell Carcinoma- Not Otherwise Specified (NOS)" "[Not Available]" "8070/3" "C34.3" "YES" "70" "NO" "[Not Available]" "[Not Available]" "Peripheral Lung" "N0" "45" 4135 "Other" "TUMOR FREE" "[Not Available]" "[Not Available]" "[Not Available]" "[Not Available]" "NO" "T2" "NO" "[Not Available]" "WHITE" "R0" "2010" 37 "Current reformed smoker for > 15 years" "Stage IIIB" "LUNG" "LIVING" FALSE FALSE FALSE FALSE FALSE FALSE FALSE FALSE 207
"SOCKS_p_TCGA_31_38_RX14_HT_HG-U133A_96-HTA_A01_588146.CEL" "TCGA-43-2576" "TCGA-43-2576-01A-01R-0849-01" TRUE TRUE "TCGA-43-2576" "62" "[Not Available]" "L-Upper" "0806923c-2dee-403d-a2e9-771722873b0d" "2010-10-19" "2009-00-00" "1969-00-00" "-22804" "[Not Applicable]" "0" 556 556 "Lung Squamous Cell Carcinoma" "M0" "[Not Available]" "[Not Available]" "[Not Available]" "[Not Available]" "[Not Available]" "[Not Available]" "[Not Available]" "NOT HISPANIC OR LATINO" "FEMALE" "Lung Squamous Cell Carcinoma- Not Otherwise Specified (NOS)" "C34.12" "8070/3" "C34.1" "YES" "90" "NO" "[Not Available]" "[Not Available]" "[Not Available]" "N2" "20" 2576 "Pre-Adjuvant Therapy" "TUMOR FREE" "[Not Available]" "[Not Available]" "[Not Available]" "[Not Available]" "NO" "T2" "NO" "[Not Available]" "WHITE" "R0" "2004" 43 "Current reformed smoker for < or = 15 years" "Stage IIIA" "LUNG" "LIVING" TRUE FALSE TRUE FALSE TRUE FALSE TRUE FALSE 556
"SOCKS_p_TCGA_31_38_RX14_HT_HG-U133A_96-HTA_A02_588144.CEL" "TCGA-60-2708" "TCGA-60-2708-01A-01R-0849-01" TRUE TRUE "TCGA-60-2708" "64" "[Not Available]" "L-Lower" "2ca47049-bc12-4992-b9cf-1c01dda639be" "2010-07-16" "2004-00-00" "1963-00-00" "-23691" "[Not Applicable]" "0" 2082 2082 "Lung Squamous Cell Carcinoma" "M0" "[Not Available]" "[Not Available]" "NO" "[Not Available]" "[Not Available]" "NO" "[Not Available]" "NOT HISPANIC OR LATINO" "FEMALE" "Lung Squamous Cell Carcinoma- Not Otherwise Specified (NOS)" "C34.32" "8070/3" "C34.3" "YES" "[Not Available]" "NO" "[Not Available]" "[Not Available]" "Central Lung" "N1" "20" 2708 "[Not Available]" "TUMOR FREE" "[Not Available]" "[Not Available]" "[Not Available]" "[Not Available]" "NO" "T2" "NO" "[Not Available]" "WHITE" "R0" "2003" 60 "Current reformed smoker for < or = 15 years" "Stage IIB" "LUNG" "LIVING" TRUE FALSE FALSE TRUE TRUE FALSE FALSE TRUE 2082
"SOCKS_p_TCGA_31_38_RX14_HT_HG-U133A_96-HTA_A03_588150.CEL" "TCGA-60-2719" "TCGA-60-2719-01A-01R-0849-01" TRUE TRUE "TCGA-60-2719" "83" "[Not Available]" "R-Upper" "585e6487-b0a3-4828-8a06-46bee01dff74" "2010-07-19" "2007-00-00" "1950-00-00" "-30379" "[Not Applicable]" "0" 931 931 "Lung Squamous Cell Carcinoma" "M0" "[Not Available]" "[Not Available]" "NO" "[Not Available]" "[Not Available]" "NO" "[Not Available]" "NOT HISPANIC OR LATINO" "FEMALE" "Lung Squamous Cell Carcinoma- Not Otherwise Specified (NOS)" "[Not Available]" "8070/3" "C34.9" "YES" "[Not Available]" "NO" "[Not Available]" "[Not Available]" "Central Lung" "N0" "7" 2719 "[Not Available]" "TUMOR FREE" "[Not Available]" "[Not Available]" "[Not Available]" "[Not Available]" "NO" "T1" "NO" "[Not Available]" "WHITE" "R0" "1978" 60 "Current reformed smoker for > 15 years" "Stage IB" "LUNG" "LIVING" FALSE FALSE FALSE FALSE FALSE FALSE FALSE FALSE 931
"SOCKS_p_TCGA_31_38_RX14_HT_HG-U133A_96-HTA_A04_588148.CEL" "TCGA-34-2600" "TCGA-34-2600-01A-01R-0849-01" TRUE TRUE "TCGA-34-2600" "76" "[Not Available]" "R-Lower" "da61857a-b00e-4a19-ab02-8fbb2ee56bea" "2010-09-13" "2000-00-00" NA "-28072" "1874" "0" 1874 1854 "Lung Squamous Cell Carcinoma" "M0" "[Not Available]" "[Not Available]" "[Not Available]" "[Not Available]" "[Not Available]" "[Not Available]" "[Not Available]" "NOT HISPANIC OR LATINO" "FEMALE" "Lung Squamous Cell Carcinoma- Not Otherwise Specified (NOS)" "C34.31" "8070/3" "C34.3" "YES" "[Not Available]" "[Not Available]" "[Not Available]" "[Not Available]" "Central Lung" "N0" "50" 2600 "[Not Available]" "[Not Available]" "[Not Available]" "[Not Available]" "[Not Available]" "[Not Available]" "NO" "T1" "NO" "[Not Available]" "WHITE" "R0" "1997" 34 "Current reformed smoker for < or = 15 years" "Stage IA" "LUNG" "DECEASED" FALSE FALSE FALSE FALSE FALSE FALSE FALSE FALSE 1874
"SOCKS_p_TCGA_31_38_RX14_HT_HG-U133A_96-HTA_A05_588162.CEL" "TCGA-66-2758" "TCGA-66-2758-01A-02R-0849-01" TRUE TRUE "TCGA-66-2758" "71" "5th" "[Not Available]" "dca4c540-897f-435b-9ee2-8f5b2e8734c6" "2011-03-07" "2007-00-00" "1951-00-00" "-26209" "[Not Applicable]" "0" 638 638 "Lung Squamous Cell Carcinoma" "M0" "[Not Available]" "[Not Available]" "[Not Available]" "[Not Available]" "[Not Available]" "[Not Available]" "[Not Available]" "[Not Available]" "MALE" "Lung Squamous Cell Carcinoma- Not Otherwise Specified (NOS)" "C34.12" "8070/3" "C34.1" "YES" "[Not Available]" "[Not Available]" "[Not Available]" "[Not Available]" "[Not Available]" "N0" "56" 2758 "[Not Available]" "[Not Available]" "[Not Available]" "[Not Available]" "[Not Available]" "[Not Available]" "NO" "T2" "NO" "[Not Available]" "[Not Available]" "R0" "2007" 66 "Current reformed smoker for < or = 15 years" "Stage IB" "LUNG" "LIVING" FALSE FALSE FALSE FALSE FALSE FALSE FALSE FALSE 638
"SOCKS_p_TCGA_31_38_RX14_HT_HG-U133A_96-HTA_A06_588160.CEL" "TCGA-66-2770" "TCGA-66-2770-01A-01R-0849-01" TRUE TRUE "TCGA-66-2770" "79" "6th" "[Not Available]" "f1b357e4-d67a-42c9-b0b7-12f69fa3da58" "2011-03-07" "2007-00-00" "1942-00-00" "-28944" "[Not Applicable]" "0" 700 700 "Lung Squamous Cell Carcinoma" "M0" "[Not Available]" "[Not Available]" "[Not Available]" "[Not Available]" "[Not Available]" "[Not Available]" "[Not Available]" "[Not Available]" "MALE" "Lung Squamous Cell Carcinoma- Not Otherwise Specified (NOS)" "[Not Available]" "8070/3" "C34.3" "YES" "[Not Available]" "[Not Available]" "[Not Available]" "[Not Available]" "[Not Available]" "N0" "25" 2770 "[Not Available]" "[Not Available]" "[Not Available]" "[Not Available]" "[Not Available]" "[Not Available]" "NO" "T2" "NO" "[Not Available]" "[Not Available]" "R0" "1967" 66 "Current reformed smoker for > 15 years" "Stage IB" "LUNG" "LIVING" FALSE FALSE FALSE FALSE FALSE FALSE FALSE FALSE 700
"SOCKS_p_TCGA_31_38_RX14_HT_HG-U133A_96-HTA_A07_588166.CEL" "TCGA-43-2578" "TCGA-43-2578-01A-01R-0849-01" TRUE TRUE "TCGA-43-2578" "59" "[Not Available]" "L-Upper" "37f5457e-21d9-4b79-95d5-ded6f2e43087" "2010-10-18" "2009-00-00" "1968-00-00" "-21747" "[Not Applicable]" "0" 550 550 "Lung Squamous Cell Carcinoma" "M0" "[Not Available]" "0" "[Not Available]" "[Not Available]" "[Not Available]" "[Not Available]" "[Not Available]" "NOT HISPANIC OR LATINO" "FEMALE" "Lung Squamous Cell Carcinoma- Not Otherwise Specified (NOS)" "C34.12" "8070/3" "C34.1" "YES" "[Not Available]" "NO" "[Not Available]" "[Not Available]" "[Not Available]" "N0" "64" 2578 "Pre-Operative" "TUMOR FREE" "[Not Available]" "[Not Available]" "[Not Available]" "[Not Available]" "NO" "T1" "YES" "[Not Available]" "WHITE" "R0" "2000" 43 "Current reformed smoker for < or = 15 years" "Stage IA" "LUNG" "LIVING" FALSE FALSE FALSE FALSE FALSE FALSE FALSE FALSE 550
"SOCKS_p_TCGA_31_38_RX14_HT_HG-U133A_96-HTA_A08_588164.CEL" "TCGA-60-2710" "TCGA-60-2710-01A-01R-0849-01" TRUE TRUE "TCGA-60-2710" "67" "[Not Available]" "L-Upper" "b28e3be1-9843-4204-b999-b3e2a909c7bd" "2010-07-16" "2005-00-00" "1963-00-00" "-24669" "[Not Applicable]" "0" 1685 1685 "Lung Squamous Cell Carcinoma" "M0" "[Not Available]" "[Not Available]" "NO" "[Not Available]" "[Not Available]" "NO" "[Not Available]" "NOT HISPANIC OR LATINO" "FEMALE" "Lung Squamous Cell Carcinoma- Not Otherwise Specified (NOS)" "C34.12" "8070/3" "C34.1" "YES" "[Not Available]" "NO" "[Not Available]" "[Not Available]" "Peripheral Lung" "N1" "63" 2710 "[Not Available]" "TUMOR FREE" "[Not Available]" "[Not Available]" "[Not Available]" "[Not Available]" "YES" "T1" "NO" "[Not Available]" "WHITE" "[Not Available]" "2005" 60 "Current reformed smoker for < or = 15 years" "Stage IIA" "LUNG" "LIVING" TRUE FALSE FALSE FALSE TRUE FALSE FALSE FALSE 1685
"SOCKS_p_TCGA_31_38_RX14_HT_HG-U133A_96-HTA_A09_588154.CEL" "TCGA-60-2720" "TCGA-60-2720-01A-01R-0849-01" TRUE TRUE "TCGA-60-2720" "60" "[Not Available]" "R-Lower" "337e77b3-7f58-4f92-96a4-c764b1ebfa56" "2010-07-19" "2007-00-00" "1967-00-00" "-22238" "[Not Applicable]" "0" 96 118 "Lung Squamous Cell Carcinoma" "M0" "[Not Available]" "[Not Available]" "NO" "[Not Available]" "[Not Available]" "NO" "[Not Available]" "NOT HISPANIC OR LATINO" "FEMALE" "Lung Squamous Cell Carcinoma- Not Otherwise Specified (NOS)" "C34.31" "8070/3" "C34.3" "YES" "[Not Available]" "NO" "[Not Available]" "[Not Available]" "Central Lung" "N0" "110" 2720 "[Not Available]" "TUMOR FREE" "[Not Available]" "[Not Available]" "[Not Available]" "[Not Available]" "NO" "T2" "NO" "[Not Available]" "WHITE" "R0" "2007" 60 "Current reformed smoker for < or = 15 years" "Stage IB" "LUNG" "LIVING" TRUE TRUE FALSE FALSE TRUE TRUE FALSE FALSE 118
"SOCKS_p_TCGA_31_38_RX14_HT_HG-U133A_96-HTA_A10_588152.CEL" "TCGA-34-2604" "TCGA-34-2604-01A-01R-0849-01" TRUE TRUE "TCGA-34-2604" "81" "[Not Available]" "L-Lower" "cee6e9f6-6d7e-4096-a9bc-2cce004fb218" "2010-11-04" "1999-00-00" "1933-00-00" "-29826" "958" "0" 958 958 "Lung Squamous Cell Carcinoma" "M0" "[Not Available]" "[Not Available]" "NO" "[Not Available]" "[Not Available]" "NO" "[Not Available]" "NOT HISPANIC OR LATINO" "FEMALE" "Lung Squamous Cell Carcinoma- Not Otherwise Specified (NOS)" "C34.32" "8070/3" "C34.3" "YES" "[Not Available]" "NO" "[Not Available]" "[Not Available]" "[Not Available]" "N0" "132" 2604 "[Not Available]" "TUMOR FREE" "[Not Available]" "[Not Available]" "[Not Available]" "[Not Available]" "NO" "T2" "YES" "[Not Available]" "WHITE" "R0" "[Not Available]" 34 "Current smoker" "Stage IB" "LUNG" "DECEASED" FALSE FALSE FALSE FALSE FALSE FALSE FALSE FALSE 958
"SOCKS_p_TCGA_31_38_RX14_HT_HG-U133A_96-HTA_A11_588158.CEL" "TCGA-66-2759" "TCGA-66-2759-01A-01R-0849-01" TRUE TRUE "TCGA-66-2759" "66" "5th" "[Not Available]" "e6b72c24-1607-43b9-8b8a-7bf83eea5895" "2011-03-07" "2007-00-00" "1959-00-00" "-24287" "[Not Applicable]" "0" 761 761 "Lung Squamous Cell Carcinoma" "M0" "[Not Available]" "[Not Available]" "[Not Available]" "[Not Available]" "[Not Available]" "[Not Available]" "[Not Available]" "[Not Available]" "MALE" "Lung Squamous Cell Carcinoma- Not Otherwise Specified (NOS)" "C34.32" "8070/3" "C34.3" "YES" "[Not Available]" "[Not Available]" "[Not Available]" "[Not Available]" "[Not Available]" "N2" "16" 2759 "[Not Available]" "[Not Available]" "[Not Available]" "[Not Available]" "[Not Available]" "[Not Available]" "NO" "T2" "NO" "[Not Available]" "[Not Available]" "R0" "1990" 66 "Current reformed smoker for > 15 years" "Stage IIIA" "LUNG" "LIVING" FALSE FALSE FALSE FALSE FALSE FALSE FALSE FALSE 761
"SOCKS_p_TCGA_31_38_RX14_HT_HG-U133A_96-HTA_A12_588156.CEL" "TCGA-66-2778" "TCGA-66-2778-01A-02R-0849-01" TRUE TRUE "TCGA-66-2778" "68" "6th" "[Not Available]" "aabc43bb-485a-49bc-b48a-d4e4ecd46d33" "2011-03-07" "2007-00-00" "1958-00-00" "-25079" "[Not Applicable]" "0" 578 578 "Lung Squamous Cell Carcinoma" "M0" "[Not Available]" "[Not Available]" "[Not Available]" "[Not Available]" "[Not Available]" "[Not Available]" "[Not Available]" "[Not Available]" "FEMALE" "Lung Squamous Cell Carcinoma- Not Otherwise Specified (NOS)" "[Not Available]" "8070/3" "C34.3" "YES" "[Not Available]" "[Not Available]" "[Not Available]" "[Not Available]" "[Not Available]" "N3" "37" 2778 "[Not Available]" "[Not Available]" "[Not Available]" "[Not Available]" "[Not Available]" "[Not Available]" "NO" "T2" "NO" "[Not Available]" "[Not Available]" "R2" "1995" 66 "Current reformed smoker for < or = 15 years" "Stage IIIB" "LUNG" "LIVING" FALSE FALSE FALSE FALSE FALSE FALSE FALSE FALSE 578
"SOCKS_p_TCGA_31_38_RX14_HT_HG-U133A_96-HTA_B01_588294.CEL" "TCGA-43-2581" "TCGA-43-2581-01A-01R-0849-01" TRUE TRUE "TCGA-43-2581" "47" "[Not Available]" "R-Upper" "ad112acb-d241-48a0-8e48-d69cdc3feba8" "2010-10-12" "2009-00-00" "1979-00-00" "-17447" "[Not Applicable]" "0" 399 399 "Lung Squamous Cell Carcinoma" "M0" "[Not Available]" "1" "[Not Available]" "[Not Available]" "[Not Available]" "[Not Available]" "[Not Available]" "NOT HISPANIC OR LATINO" "FEMALE" "Lung Squamous Cell Carcinoma- Not Otherwise Specified (NOS)" "C34.11" "8070/3" "C34.1" "YES" "[Not Available]" "NO" "[Not Available]" "[Not Available]" "[Not Available]" "N1" "30" 2581 "[Not Available]" "[Not Available]" "[Not Available]" "[Not Available]" "[Not Available]" "[Not Available]" "NO" "T3" "NO" "[Not Available]" "WHITE" "R0" "[Not Available]" 43 "Current smoker" "Stage IIIA" "LUNG" "LIVING" TRUE FALSE FALSE FALSE TRUE FALSE FALSE FALSE 399
"SOCKS_p_TCGA_31_38_RX14_HT_HG-U133A_96-HTA_B02_588292.CEL" "TCGA-60-2711" "TCGA-60-2711-01A-01R-0849-01" TRUE TRUE "TCGA-60-2711" "64" "[Not Available]" "R-Lower" "1f11de87-a5fe-49fd-80c1-e279b2bc69de" "2010-07-16" "2007-00-00" "1969-00-00" "-23651" "[Not Applicable]" "0" 888 888 "Lung Squamous Cell Carcinoma" "M0" "[Not Available]" "[Not Available]" "NO" "[Not Available]" "[Not Available]" "NO" "[Not Available]" "NOT HISPANIC OR LATINO" "FEMALE" "Lung Squamous Cell Carcinoma- Not Otherwise Specified (NOS)" "[Not Available]" "8070/3" "C34.9" "YES" "[Not Available]" "NO" "[Not Available]" "[Not Available]" "Peripheral Lung" "N0" "39" 2711 "[Not Available]" "TUMOR FREE" "[Not Available]" "[Not Available]" "[Not Available]" "[Not Available]" "NO" "T2" "YES" "[Not Available]" "WHITE" "R0" "2008" 60 "Current reformed smoker for < or = 15 years" "Stage IB" "LUNG" "LIVING" FALSE FALSE FALSE FALSE FALSE FALSE FALSE FALSE 888
"SOCKS_p_TCGA_31_38_RX14_HT_HG-U133A_96-HTA_B03_588290.CEL" "TCGA-60-2721" "TCGA-60-2721-01A-01R-0849-01" TRUE TRUE "TCGA-60-2721" "73" "[Not Available]" "R-Upper" "bcd78677-98d5-4403-8313-e1fbd76e8ef7" "2010-07-20" "2008-00-00" "1946-00-00" "-27007" "[Not Applicable]" "0" 793 793 "Lung Squamous Cell Carcinoma" "M0" "[Not Available]" "[Not Available]" "NO" "[Not Available]" "[Not Available]" "NO" "[Not Available]" "NOT HISPANIC OR LATINO" "MALE" "Lung Squamous Cell Carcinoma- Not Otherwise Specified (NOS)" "C34.11" "8070/3" "C34.1" "YES" "[Not Available]" "NO" "[Not Available]" "[Not Available]" "Central Lung" "N0" "93" 2721 "[Not Available]" "TUMOR FREE" "[Not Available]" "[Not Available]" "[Not Available]" "[Not Available]" "NO" "T2" "YES" "[Not Available]" "WHITE" "R0" "2008" 60 "Current reformed smoker for < or = 15 years" "Stage IB" "LUNG" "LIVING" FALSE FALSE FALSE FALSE FALSE FALSE FALSE FALSE 793
"SOCKS_p_TCGA_31_38_RX14_HT_HG-U133A_96-HTA_B04_588288.CEL" "TCGA-34-2605" "TCGA-34-2605-01A-01R-0849-01" TRUE TRUE "TCGA-34-2605" "76" "[Not Available]" "R-Upper" "9335e4df-9974-47ec-84c4-256cd33522f2" "2010-11-04" "2006-00-00" "1946-00-00" "-27832" "881" "0" 881 881 "Lung Squamous Cell Carcinoma" "M0" "[Not Available]" "1" "NO" "[Not Available]" "[Not Available]" "NO" "[Not Available]" "NOT HISPANIC OR LATINO" "MALE" "Lung Squamous Cell Carcinoma- Not Otherwise Specified (NOS)" "C34.11" "8070/3" "C34.1" "YES" "[Not Available]" "NO" "[Not Available]" "[Not Available]" "[Not Available]" "N1" "60" 2605 "Pre-Adjuvant Therapy" "WITH TUMOR" "[Not Available]" "[Not Available]" "[Not Available]" "[Not Available]" "NO" "T4" "YES" "[Not Available]" "WHITE" "R0" "2006" 34 "Current reformed smoker for < or = 15 years" "Stage IIIB" "LUNG" "DECEASED" TRUE TRUE FALSE FALSE TRUE TRUE FALSE FALSE 881
"SOCKS_p_TCGA_31_38_RX14_HT_HG-U133A_96-HTA_B05_588302.CEL" "TCGA-66-2763" "TCGA-66-2763-01A-01R-0849-01" TRUE TRUE "TCGA-66-2763" "63" "6th" "[Not Available]" "1e3eb77c-d85b-437e-8b8c-12e5bd0e93dc" "2011-03-07" "2007-00-00" "1967-00-00" "-23315" "[Not Applicable]" "0" 30 30 "Lung Squamous Cell Carcinoma" "M0" "[Not Available]" "[Not Available]" "[Not Available]" "[Not Available]" "[Not Available]" "[Not Available]" "[Not Available]" "[Not Available]" "FEMALE" "Lung Squamous Cell Carcinoma- Not Otherwise Specified (NOS)" "[Not Available]" "8070/3" "C34.1" "YES" "[Not Available]" "[Not Available]" "[Not Available]" "[Not Available]" "[Not Available]" "N0" "40" 2763 "[Not Available]" "[Not Available]" "[Not Available]" "[Not Available]" "[Not Available]" "[Not Available]" "NO" "T2" "NO" "[Not Available]" "[Not Available]" "R0" "2007" 66 "Current reformed smoker for < or = 15 years" "Stage IB" "LUNG" "LIVING" FALSE FALSE FALSE FALSE FALSE FALSE FALSE FALSE 30
"SOCKS_p_TCGA_31_38_RX14_HT_HG-U133A_96-HTA_B06_588300.CEL" "TCGA-66-2780" "TCGA-66-2780-01A-01R-0849-01" TRUE TRUE "TCGA-66-2780" "65" "6th" "[Not Available]" "7ccce724-d401-487d-b444-6edbbd032303" "2011-03-07" "2007-00-00" "1956-00-00" "-23955" "366" "0" 366 366 "Lung Squamous Cell Carcinoma" "M0" "[Not Available]" "[Not Available]" "[Not Available]" "[Not Available]" "[Not Available]" "[Not Available]" "[Not Available]" "[Not Available]" "MALE" "Lung Squamous Cell Carcinoma- Not Otherwise Specified (NOS)" "[Not Available]" "8070/3" "C34.1" "YES" "[Not Available]" "[Not Available]" "[Not Available]" "[Not Available]" "[Not Available]" "N0" "28" 2780 "[Not Available]" "[Not Available]" "[Not Available]" "[Not Available]" "[Not Available]" "[Not Available]" "NO" "T2" "NO" "[Not Available]" "[Not Available]" "R0" "1970" 66 "Current reformed smoker for > 15 years" "Stage IB" "LUNG" "DECEASED" FALSE FALSE FALSE FALSE FALSE FALSE FALSE FALSE 366
"SOCKS_p_TCGA_31_38_RX14_HT_HG-U133A_96-HTA_B07_588298.CEL" "TCGA-60-2695" "TCGA-60-2695-01A-01R-0849-01" TRUE TRUE "TCGA-60-2695" "74" "[Not Available]" "L-Upper" "acae4e48-57de-40c5-9ae5-4386144ebaea" "2010-07-15" "2009-00-00" "1951-00-00" "-27211" "[Not Applicable]" "0" 473 473 "Lung Squamous Cell Carcinoma" "M0" "[Not Available]" "[Not Available]" "NO" "[Not Available]" "[Not Available]" "NO" "[Not Available]" "NOT HISPANIC OR LATINO" "FEMALE" "Lung Basaloid Squamous Cell Carcinoma" "C34.12" "8083/3" "C34.1" "YES" "[Not Available]" "NO" "[Not Available]" "[Not Available]" "[Not Available]" "N0" "64" 2695 "[Not Available]" "TUMOR FREE" "[Not Available]" "[Not Available]" "[Not Available]" "[Not Available]" "NO" "T2" "YES" "[Not Available]" "WHITE" "R0" "1983" 60 "Current reformed smoker for > 15 years" "Stage IB" "LUNG" "LIVING" FALSE FALSE FALSE FALSE FALSE FALSE FALSE FALSE 473
"SOCKS_p_TCGA_31_38_RX14_HT_HG-U133A_96-HTA_B08_588296.CEL" "TCGA-60-2712" "TCGA-60-2712-01A-01R-0849-01" TRUE TRUE "TCGA-60-2712" "79" "[Not Available]" "L-Upper" "f355cd59-eaa9-46c7-ab07-b90a7afc875c" "2010-07-16" "2006-00-00" "1959-00-00" "-29131" "274" "0" 274 235 "Lung Squamous Cell Carcinoma" "M0" "[Not Available]" "[Not Available]" "NO" "[Not Available]" "[Not Available]" "NO" "[Not Available]" "NOT HISPANIC OR LATINO" "FEMALE" "Lung Squamous Cell Carcinoma- Not Otherwise Specified (NOS)" "C34.12" "8070/3" "C34.1" "YES" "0" "NO" "[Not Available]" "[Not Available]" "Central Lung" "N1" "10" 2712 "[Not Available]" "[Not Available]" "[Not Available]" "[Not Available]" "[Not Available]" "[Not Available]" "NO" "T2" "YES" "[Not Available]" "WHITE" "R0" "1979" 60 "Current reformed smoker for > 15 years" "Stage IIB" "LUNG" "DECEASED" FALSE FALSE FALSE FALSE FALSE FALSE FALSE FALSE 274
"SOCKS_p_TCGA_31_38_RX14_HT_HG-U133A_96-HTA_B09_588278.CEL" "TCGA-60-2722" "TCGA-60-2722-01A-01R-0849-01" TRUE TRUE "TCGA-60-2722" "66" "[Not Available]" "R-Upper" "6fd72426-f6c8-47ca-a500-d5d3600b9b15" "2010-07-20" "2008-00-00" NA "-24266" "[Not Applicable]" "0" 733 733 "Lung Squamous Cell Carcinoma" "M0" "[Not Available]" "[Not Available]" "NO" "[Not Available]" "[Not Available]" "NO" "[Not Available]" "NOT HISPANIC OR LATINO" "MALE" "Lung Squamous Cell Carcinoma- Not Otherwise Specified (NOS)" "C34.11" "8070/3" "C34.1" "YES" "[Not Available]" "NO" "[Not Available]" "[Not Available]" "Central Lung" "N1" "90" 2722 "[Not Available]" "TUMOR FREE" "[Not Available]" "[Not Available]" "[Not Available]" "[Not Available]" "NO" "T2" "NO" "[Not Available]" "WHITE" "R0" "2008" 60 "Current reformed smoker for < or = 15 years" "Stage IIB" "LUNG" "LIVING" TRUE TRUE FALSE FALSE TRUE TRUE FALSE FALSE 733
"SOCKS_p_TCGA_31_38_RX14_HT_HG-U133A_96-HTA_B10_588276.CEL" "TCGA-34-2608" "TCGA-34-2608-01A-02R-0849-01" TRUE TRUE "TCGA-34-2608" "84" "[Not Available]" "L-Upper" "44c56277-37e5-47a9-b476-d8475ef477ca" "2010-08-26" "1999-00-00" NA "-30958" "999" "0" 999 993 "Lung Squamous Cell Carcinoma" "M0" "[Not Available]" "[Not Available]" "[Not Available]" "[Not Available]" "[Not Available]" "[Not Available]" "[Not Available]" "NOT HISPANIC OR LATINO" "MALE" "Lung Squamous Cell Carcinoma- Not Otherwise Specified (NOS)" "C34.12" "8070/3" "C34.1" "YES" "[Not Available]" "[Not Available]" "[Not Available]" "[Not Available]" "[Not Available]" "N0" "60" 2608 "[Not Available]" "TUMOR FREE" "[Not Available]" "[Not Available]" "[Not Available]" "[Not Available]" "NO" "T2" "NO" "[Not Available]" "WHITE" "R0" "1959" 34 "Current reformed smoker for > 15 years" "Stage IB" "LUNG" "DECEASED" FALSE FALSE FALSE FALSE FALSE FALSE FALSE FALSE 999
"SOCKS_p_TCGA_31_38_RX14_HT_HG-U133A_96-HTA_B11_588274.CEL" "TCGA-66-2765" "TCGA-66-2765-01A-01R-0849-01" TRUE TRUE "TCGA-66-2765" "64" "6th" "[Not Available]" "32c86f17-34c3-406b-85c5-4f5965619247" "2011-03-07" "2007-00-00" "1953-00-00" "-23465" "[Not Applicable]" "0" 61 61 "Lung Squamous Cell Carcinoma" "M0" "[Not Available]" "[Not Available]" "[Not Available]" "[Not Available]" "[Not Available]" "[Not Available]" "[Not Available]" "[Not Available]" "MALE" "Lung Squamous Cell Carcinoma- Not Otherwise Specified (NOS)" "C34.32" "8070/3" "C34.3" "YES" "[Not Available]" "[Not Available]" "[Not Available]" "[Not Available]" "[Not Available]" "N0" "108" 2765 "[Not Available]" "[Not Available]" "[Not Available]" "[Not Available]" "[Not Available]" "[Not Available]" "NO" "T2" "NO" "[Not Available]" "[Not Available]" "R0" "2007" 66 "Current reformed smoker for < or = 15 years" "Stage IB" "LUNG" "LIVING" FALSE FALSE FALSE FALSE FALSE FALSE FALSE FALSE 61
"SOCKS_p_TCGA_31_38_RX14_HT_HG-U133A_96-HTA_B12_588272.CEL" "TCGA-66-2781" "TCGA-66-2781-01A-01R-0849-01" TRUE TRUE "TCGA-66-2781" "67" "6th" "[Not Available]" "d49b0369-905c-4608-96a9-cc854980fc4c" "2011-03-07" "2007-00-00" "1954-00-00" "-24470" "[Not Applicable]" "0" 121 121 "Lung Squamous Cell Carcinoma" "M0" "[Not Available]" "[Not Available]" "[Not Available]" "[Not Available]" "[Not Available]" "[Not Available]" "[Not Available]" "[Not Available]" "MALE" "Lung Squamous Cell Carcinoma- Not Otherwise Specified (NOS)" "[Not Available]" "8070/3" "C34.1" "YES" "[Not Available]" "[Not Available]" "[Not Available]" "[Not Available]" "[Not Available]" "N0" "80" 2781 "[Not Available]" "[Not Available]" "[Not Available]" "[Not Available]" "[Not Available]" "[Not Available]" "NO" "T2" "NO" "[Not Available]" "[Not Available]" "R0" "2007" 66 "Current reformed smoker for < or = 15 years" "Stage IB" "LUNG" "LIVING" FALSE FALSE FALSE FALSE FALSE FALSE FALSE FALSE 121
"SOCKS_p_TCGA_31_38_RX14_HT_HG-U133A_96-HTA_C01_588286.CEL" "TCGA-60-2696" "TCGA-60-2696-01A-01R-0849-01" TRUE TRUE "TCGA-60-2696" "76" "[Not Available]" "L-Upper" "bff77f70-973a-4b49-8fd9-4a767f5df2c0" "2010-07-15" "2009-00-00" "1955-00-00" "-27991" "109" "0" 109 108 "Lung Squamous Cell Carcinoma" "M0" "[Not Available]" "[Not Available]" "NO" "[Not Available]" "[Not Available]" "NO" "[Not Available]" "NOT HISPANIC OR LATINO" "FEMALE" "Lung Squamous Cell Carcinoma- Not Otherwise Specified (NOS)" "C34.12" "8070/3" "C34.1" "YES" "0" "NO" "[Not Available]" "[Not Available]" "Central Lung" "N0" "15" 2696 "[Not Available]" "[Not Available]" "[Not Available]" "[Not Available]" "[Not Available]" "[Not Available]" "YES" "T2" "YES" "[Not Available]" "BLACK OR AFRICAN AMERICAN" "RX" "1985" 60 "Current reformed smoker for > 15 years" "Stage IIA" "LUNG" "DECEASED" FALSE FALSE FALSE FALSE FALSE FALSE FALSE FALSE 109
"SOCKS_p_TCGA_31_38_RX14_HT_HG-U133A_96-HTA_C02_588284.CEL" "TCGA-60-2713" "TCGA-60-2713-01A-01R-0849-01" TRUE TRUE "TCGA-60-2713" "64" "[Not Available]" "R-Lower" "e58e8850-154f-4695-bee0-005c76410327" "2010-07-19" "2006-00-00" "1955-00-00" "-23630" "[Not Applicable]" "0" 1456 1456 "Lung Squamous Cell Carcinoma" "M0" "[Not Available]" "[Not Available]" "NO" "[Not Available]" "[Not Available]" "NO" "[Not Available]" "NOT HISPANIC OR LATINO" "MALE" "Lung Squamous Cell Carcinoma- Not Otherwise Specified (NOS)" "C34.31" "8070/3" "C34.3" "YES" "[Not Available]" "NO" "[Not Available]" "[Not Available]" "[Not Available]" "N0" "110" 2713 "[Not Available]" "[Not Available]" "[Not Available]" "[Not Available]" "[Not Available]" "[Not Available]" "NO" "T2" "NO" "[Not Available]" "WHITE" "R0" "[Not Available]" 60 "Current smoker" "Stage IB" "LUNG" "LIVING" FALSE FALSE FALSE FALSE TRUE FALSE FALSE TRUE 1456
"SOCKS_p_TCGA_31_38_RX14_HT_HG-U133A_96-HTA_C03_588282.CEL" "TCGA-60-2723" "TCGA-60-2723-01A-01R-0849-01" TRUE TRUE "TCGA-60-2723" "74" "[Not Available]" "R-Middle" "0d6a7cdf-daf5-4181-864f-430952e6fdb3" "2010-07-20" "2008-00-00" "1949-00-00" "-27225" "[Not Applicable]" "0" 693 693 "Lung Squamous Cell Carcinoma" "M0" "[Not Available]" "[Not Available]" "NO" "[Not Available]" "[Not Available]" "NO" "[Not Available]" "NOT HISPANIC OR LATINO" "FEMALE" "Lung Squamous Cell Carcinoma- Not Otherwise Specified (NOS)" "[Not Available]" "8070/3" "C34.9" "YES" "[Not Available]" "NO" "[Not Available]" "[Not Available]" "Peripheral Lung" "N0" "58" 2723 "[Not Available]" "TUMOR FREE" "[Not Available]" "[Not Available]" "[Not Available]" "[Not Available]" "NO" "T2" "NO" "[Not Available]" "WHITE" "R0" "2008" 60 "Current reformed smoker for < or = 15 years" "Stage IB" "LUNG" "LIVING" FALSE FALSE FALSE FALSE FALSE FALSE FALSE FALSE 693
"SOCKS_p_TCGA_31_38_RX14_HT_HG-U133A_96-HTA_C04_588280.CEL" "TCGA-34-2609" "TCGA-34-2609-01A-01R-0849-01" TRUE TRUE "TCGA-34-2609" "81" "[Not Available]" "R-Lower" "257650bd-2e2b-4680-b77b-f9268b3af4ee" "2010-11-04" "2004-00-00" "1941-00-00" "-29871" "950" "0" 950 950 "Lung Squamous Cell Carcinoma" "M0" "[Not Available]" "[Not Available]" "NO" "[Not Available]" "[Not Available]" "NO" "[Not Available]" "NOT HISPANIC OR LATINO" "MALE" "Lung Squamous Cell Carcinoma- Not Otherwise Specified (NOS)" "C34.31" "8070/3" "C34.3" "YES" "[Not Available]" "NO" "[Not Available]" "[Not Available]" "[Not Available]" "N1" "60" 2609 "[Not Available]" "WITH TUMOR" "[Not Available]" "[Not Available]" "[Not Available]" "[Not Available]" "NO" "T2" "YES" "[Not Available]" "BLACK OR AFRICAN AMERICAN" "R0" "2004" 34 "Current reformed smoker for < or = 15 years" "Stage IIB" "LUNG" "DECEASED" TRUE FALSE FALSE TRUE TRUE TRUE TRUE TRUE 950
"SOCKS_p_TCGA_31_38_RX14_HT_HG-U133A_96-HTA_C05_588324.CEL" "TCGA-66-2766" "TCGA-66-2766-01A-01R-0849-01" TRUE TRUE "TCGA-66-2766" "54" "6th" "[Not Available]" "b913d254-8307-4b8a-8313-d978e32bb38f" "2011-03-07" "2007-00-00" "1967-00-00" "-19813" "[Not Applicable]" "0" 31 31 "Lung Squamous Cell Carcinoma" "M0" "[Not Available]" "[Not Available]" "[Not Available]" "[Not Available]" "[Not Available]" "[Not Available]" "[Not Available]" "[Not Available]" "MALE" "Lung Squamous Cell Carcinoma- Not Otherwise Specified (NOS)" "[Not Available]" "8070/3" "C34.1" "YES" "[Not Available]" "[Not Available]" "[Not Available]" "[Not Available]" "[Not Available]" "N2" "80" 2766 "[Not Available]" "[Not Available]" "[Not Available]" "[Not Available]" "[Not Available]" "[Not Available]" "NO" "T2" "NO" "[Not Available]" "[Not Available]" "R0" "2007" 66 "Current reformed smoker for < or = 15 years" "Stage IIIA" "LUNG" "LIVING" FALSE FALSE FALSE FALSE FALSE FALSE FALSE FALSE 31
"SOCKS_p_TCGA_31_38_RX14_HT_HG-U133A_96-HTA_C06_588326.CEL" "TCGA-66-2782" "TCGA-66-2782-01A-01R-0849-01" TRUE TRUE "TCGA-66-2782" "71" "5th" "[Not Available]" "90b02be3-5496-40a2-8c6e-460d2898aadb" "2011-03-07" "2004-00-00" "1954-00-00" "-26237" "365" "0" 365 365 "Lung Squamous Cell Carcinoma" "M0" "[Not Available]" "[Not Available]" "[Not Available]" "[Not Available]" "[Not Available]" "[Not Available]" "[Not Available]" "[Not Available]" "MALE" "Lung Squamous Cell Carcinoma- Not Otherwise Specified (NOS)" "C34.11" "8070/3" "C34.1" "YES" "[Not Available]" "[Not Available]" "[Not Available]" "[Not Available]" "[Not Available]" "N0" "50" 2782 "[Not Available]" "[Not Available]" "[Not Available]" "[Not Available]" "[Not Available]" "[Not Available]" "NO" "T3" "NO" "[Not Available]" "[Not Available]" "R0" "2004" 66 "Current reformed smoker for < or = 15 years" "Stage IIB" "LUNG" "DECEASED" FALSE FALSE FALSE FALSE FALSE FALSE FALSE FALSE 365
"SOCKS_p_TCGA_31_38_RX14_HT_HG-U133A_96-HTA_C07_588320.CEL" "TCGA-60-2698" "TCGA-60-2698-01A-01R-0849-01" TRUE TRUE "TCGA-60-2698" "62" "[Not Available]" "R-Lower" "fd9ee494-65fe-4de4-adff-7952a059b17f" "2010-07-26" "1993-00-00" NA "-22799" "311" "0" 311 237 "Lung Squamous Cell Carcinoma" "M0" "[Not Available]" "[Not Available]" "NO" "[Not Available]" "[Not Available]" "NO" "[Not Available]" "[Not Available]" "MALE" "Lung Squamous Cell Carcinoma- Not Otherwise Specified (NOS)" "C34.31" "8070/3" "C34.3" "YES" "0" "NO" "[Not Available]" "[Not Available]" "[Not Available]" "N1" "[Not Available]" 2698 "[Not Available]" "WITH TUMOR" "[Not Available]" "[Not Available]" "[Not Available]" "[Not Available]" "NO" "T2" "YES" "[Not Available]" "WHITE" "RX" "1993" 60 "Current reformed smoker for < or = 15 years" "Stage IIB" "LUNG" "DECEASED" FALSE FALSE FALSE FALSE TRUE FALSE TRUE FALSE 311
"SOCKS_p_TCGA_31_38_RX14_HT_HG-U133A_96-HTA_C08_588322.CEL" "TCGA-60-2714" "TCGA-60-2714-01A-01R-0849-01" TRUE TRUE "TCGA-60-2714" "66" "[Not Available]" "R-Upper" "705a4688-f10f-4e6a-aed9-6efc3b3b9989" "2010-07-19" "2006-00-00" "1960-00-00" "-24168" "[Not Applicable]" "0" 512 512 "Lung Squamous Cell Carcinoma" "M0" "[Not Available]" "[Not Available]" "NO" "[Not Available]" "[Not Available]" "NO" "[Not Available]" "NOT HISPANIC OR LATINO" "FEMALE" "Lung Squamous Cell Carcinoma- Not Otherwise Specified (NOS)" "[Not Available]" "8070/3" "C34.9" "YES" "[Not Available]" "NO" "[Not Available]" "[Not Available]" "Peripheral Lung" "N1" "90" 2714 "[Not Available]" "TUMOR FREE" "[Not Available]" "[Not Available]" "[Not Available]" "[Not Available]" "YES" "T2" "NO" "[Not Available]" "WHITE" "R0" "2005" 60 "Current reformed smoker for < or = 15 years" "Stage IIB" "LUNG" "LIVING" TRUE FALSE FALSE FALSE TRUE TRUE FALSE FALSE 512
"SOCKS_p_TCGA_31_38_RX14_HT_HG-U133A_96-HTA_C09_588332.CEL" "TCGA-60-2724" "TCGA-60-2724-01A-01R-0849-01" TRUE TRUE "TCGA-60-2724" "47" "[Not Available]" "Bronchial" "a3e1ac67-a1f2-44fb-8343-a7e8239fc24a" "2010-07-20" "2008-00-00" "1976-00-00" "-17462" "[Not Applicable]" "0" 37 111 "Lung Squamous Cell Carcinoma" "M0" "[Not Available]" "[Not Available]" "NO" "[Not Available]" "[Not Available]" "NO" "[Not Available]" "NOT HISPANIC OR LATINO" "MALE" "Lung Squamous Cell Carcinoma- Not Otherwise Specified (NOS)" "[Not Available]" "8070/3" "C34.9" "YES" "[Not Available]" "NO" "[Not Available]" "[Not Available]" "[Not Available]" "N1" "60" 2724 "[Not Available]" "TUMOR FREE" "[Not Available]" "[Not Available]" "[Not Available]" "[Not Available]" "NO" "T3" "NO" "[Not Available]" "WHITE" "R0" "2006" 60 "Current reformed smoker for < or = 15 years" "Stage IIIA" "LUNG" "LIVING" TRUE FALSE TRUE FALSE TRUE FALSE TRUE FALSE 111
"SOCKS_p_TCGA_31_38_RX14_HT_HG-U133A_96-HTA_C10_588334.CEL" "TCGA-66-2755" "TCGA-66-2755-01A-01R-0849-01" TRUE TRUE "TCGA-66-2755" "63" "5th" "[Not Available]" "df7cfd84-a36a-44a0-b39f-a9ea1e0fd500" "2011-03-07" "2007-00-00" "1970-00-00" "-23348" "[Not Applicable]" "0" 28 28 "Lung Squamous Cell Carcinoma" "M0" "[Not Available]" "[Not Available]" "[Not Available]" "[Not Available]" "[Not Available]" "[Not Available]" "[Not Available]" "[Not Available]" "MALE" "Lung Squamous Cell Carcinoma- Not Otherwise Specified (NOS)" "[Not Available]" "8070/3" "C34.1" "YES" "[Not Available]" "[Not Available]" "[Not Available]" "[Not Available]" "[Not Available]" "N0" "20" 2755 "[Not Available]" "[Not Available]" "[Not Available]" "[Not Available]" "[Not Available]" "[Not Available]" "NO" "T2" "NO" "[Not Available]" "[Not Available]" "R0" "1990" 66 "Current reformed smoker for > 15 years" "Stage IB" "LUNG" "LIVING" FALSE FALSE FALSE FALSE FALSE FALSE FALSE FALSE 28
"SOCKS_p_TCGA_31_38_RX14_HT_HG-U133A_96-HTA_C11_588328.CEL" "TCGA-66-2767" "TCGA-66-2767-01A-01R-0849-01" TRUE TRUE "TCGA-66-2767" "62" "6th" "[Not Available]" "174cdc32-e94a-4829-b6b7-df560de55be2" "2011-03-07" "2007-00-00" "1964-00-00" "-22888" "[Not Applicable]" "0" 61 61 "Lung Squamous Cell Carcinoma" "M0" "[Not Available]" "[Not Available]" "[Not Available]" "[Not Available]" "[Not Available]" "[Not Available]" "[Not Available]" "[Not Available]" "MALE" "Lung Squamous Cell Carcinoma- Not Otherwise Specified (NOS)" "C34.31" "8070/3" "C34.3" "YES" "[Not Available]" "[Not Available]" "[Not Available]" "[Not Available]" "[Not Available]" "N3" "43" 2767 "[Not Available]" "[Not Available]" "[Not Available]" "[Not Available]" "[Not Available]" "[Not Available]" "NO" "T2" "NO" "[Not Available]" "[Not Available]" "R0" "2007" 66 "Current reformed smoker for < or = 15 years" "Stage IIIB" "LUNG" "LIVING" FALSE FALSE FALSE FALSE FALSE FALSE FALSE FALSE 61
"SOCKS_p_TCGA_31_38_RX14_HT_HG-U133A_96-HTA_C12_588330.CEL" "TCGA-66-2785" "TCGA-66-2785-01A-01R-0849-01" TRUE TRUE "TCGA-66-2785" "65" "6th" "[Not Available]" "ce94e544-8887-479f-83cd-27b1c740e4c2" "2011-03-07" "2008-00-00" NA "-23772" "[Not Applicable]" "0" 59 59 "Lung Squamous Cell Carcinoma" "M0" "[Not Available]" "[Not Available]" "[Not Available]" "[Not Available]" "[Not Available]" "[Not Available]" "[Not Available]" "[Not Available]" "MALE" "Lung Squamous Cell Carcinoma- Not Otherwise Specified (NOS)" "[Not Available]" "8070/3" "C34.1" "YES" "[Not Available]" "[Not Available]" "[Not Available]" "[Not Available]" "[Not Available]" "N0" "70" 2785 "[Not Available]" "[Not Available]" "[Not Available]" "[Not Available]" "[Not Available]" "[Not Available]" "NO" "T2" "NO" "[Not Available]" "[Not Available]" "R0" "2008" 66 "Current reformed smoker for < or = 15 years" "Stage IB" "LUNG" "LIVING" FALSE FALSE FALSE FALSE FALSE FALSE FALSE FALSE 59
"SOCKS_p_TCGA_31_38_RX14_HT_HG-U133A_96-HTA_D01_588308.CEL" "TCGA-60-2706" "TCGA-60-2706-01A-01R-0849-01" TRUE TRUE "TCGA-60-2706" "58" "[Not Available]" "R-Upper" "c1cac0d3-8074-4636-a0b9-47eeede6503b" "2010-07-15" "2003-00-00" "1958-00-00" "-21477" "[Not Applicable]" "0" 2500 2500 "Lung Squamous Cell Carcinoma" "M0" "[Not Available]" "[Not Available]" "NO" "[Not Available]" "[Not Available]" "NO" "[Not Available]" "NOT HISPANIC OR LATINO" "MALE" "Lung Squamous Cell Carcinoma- Not Otherwise Specified (NOS)" "[Not Available]" "8070/3" "C34.9" "YES" "[Not Available]" "NO" "[Not Available]" "[Not Available]" "[Not Available]" "N0" "51" 2706 "[Not Available]" "TUMOR FREE" "[Not Available]" "[Not Available]" "[Not Available]" "[Not Available]" "NO" "T1" "NO" "[Not Available]" "WHITE" "[Not Available]" "[Not Available]" 60 "Current smoker" "Stage IA" "LUNG" "LIVING" FALSE FALSE FALSE FALSE FALSE FALSE FALSE FALSE 2500
"SOCKS_p_TCGA_31_38_RX14_HT_HG-U133A_96-HTA_D02_588310.CEL" "TCGA-60-2715" "TCGA-60-2715-01A-01R-0849-01" TRUE TRUE "TCGA-60-2715" "51" "[Not Available]" "L-Upper" "f3e67161-1532-4b50-a9b5-0da80410c4d7" "2011-05-09" "2008-00-00" "1983-00-00" "-18990" "1075" "0" 1075 1013 "Lung Squamous Cell Carcinoma" "M0" "[Not Available]" "0" "NO" "[Not Available]" "[Not Available]" "NO" "[Not Available]" "NOT HISPANIC OR LATINO" "MALE" "Lung Squamous Cell Carcinoma- Not Otherwise Specified (NOS)" "C34.12" "8070/3" "C34.1" "YES" "100" "NO" "[Not Available]" "[Not Available]" "[Not Available]" "N0" "25" 2715 "Pre-Operative" "WITH TUMOR" "[Not Available]" "[Not Available]" "[Not Available]" "[Not Available]" "NO" "T1" "YES" "[Not Available]" "WHITE" "RX" "2006" 60 "Current reformed smoker for < or = 15 years" "Stage IA" "LUNG" "DECEASED" FALSE FALSE FALSE FALSE TRUE TRUE TRUE TRUE 1075
"SOCKS_p_TCGA_31_38_RX14_HT_HG-U133A_96-HTA_D03_588304.CEL" "TCGA-60-2726" "TCGA-60-2726-01A-01R-0849-01" TRUE TRUE "TCGA-60-2726" "56" "[Not Available]" "R-Middle" "3d1f4059-2220-45b4-a4d2-b14f76cec96a" "2010-07-20" "2009-00-00" "1967-00-00" "-20618" "358" "0" 358 358 "Lung Squamous Cell Carcinoma" "M0" "[Not Available]" "[Not Available]" "NO" "[Not Available]" "[Not Available]" "NO" "[Not Available]" "NOT HISPANIC OR LATINO" "MALE" "Lung Squamous Cell Carcinoma- Not Otherwise Specified (NOS)" "C34.2" "8070/3" "C34.2" "YES" "0" "NO" "[Not Available]" "[Not Available]" "Central Lung" "N1" "42" 2726 "[Not Available]" "TUMOR FREE" "[Not Available]" "[Not Available]" "[Not Available]" "[Not Available]" "NO" "T2" "NO" "[Not Available]" "WHITE" "R0" "2009" 60 "Current reformed smoker for < or = 15 years" "Stage IIA" "LUNG" "DECEASED" FALSE FALSE FALSE FALSE FALSE FALSE FALSE FALSE 358
"SOCKS_p_TCGA_31_38_RX14_HT_HG-U133A_96-HTA_D04_588306.CEL" "TCGA-66-2756" "TCGA-66-2756-01A-01R-0849-01" TRUE TRUE "TCGA-66-2756" "68" "6th" "[Not Available]" "43abe847-4ba7-466e-8283-5d7b80b999a7" "2011-03-07" "2007-00-00" "1962-00-00" "-24929" "[Not Applicable]" "0" 30 0 "Lung Squamous Cell Carcinoma" "M0" "[Not Available]" "[Not Available]" "[Not Available]" "[Not Available]" "[Not Available]" "[Not Available]" "[Not Available]" "[Not Available]" "MALE" "Lung Squamous Cell Carcinoma- Not Otherwise Specified (NOS)" "[Not Available]" "8070/3" "C34.1" "YES" "[Not Available]" "[Not Available]" "[Not Available]" "[Not Available]" "[Not Available]" "N0" "[Not Available]" 2756 "[Not Available]" "[Not Available]" "[Not Available]" "[Not Available]" "[Not Available]" "[Not Available]" "NO" "T4" "NO" "[Not Available]" "[Not Available]" "R0" "2002" 66 "Current reformed smoker for < or = 15 years" "Stage IIIB" "LUNG" "LIVING" FALSE FALSE FALSE FALSE FALSE FALSE FALSE FALSE 30
"SOCKS_p_TCGA_31_38_RX14_HT_HG-U133A_96-HTA_D05_588316.CEL" "TCGA-66-2768" "TCGA-66-2768-01A-01R-0849-01" TRUE TRUE "TCGA-66-2768" "57" "6th" "[Not Available]" "d3f8c35d-5197-43fa-a243-2baf9c44cf74" "2011-03-07" "2007-00-00" NA "-20969" "[Not Applicable]" "0" 61 61 "Lung Squamous Cell Carcinoma" "M0" "[Not Available]" "[Not Available]" "[Not Available]" "[Not Available]" "[Not Available]" "[Not Available]" "[Not Available]" "[Not Available]" "MALE" "Lung Squamous Cell Carcinoma- Not Otherwise Specified (NOS)" "C34.32" "8070/3" "C34.3" "YES" "[Not Available]" "[Not Available]" "[Not Available]" "[Not Available]" "[Not Available]" "N1" "[Not Available]" 2768 "[Not Available]" "[Not Available]" "[Not Available]" "[Not Available]" "[Not Available]" "[Not Available]" "NO" "T2" "NO" "[Not Available]" "[Not Available]" "R0" "[Not Available]" 66 "Lifelong Non-smoker" "Stage IIB" "LUNG" "LIVING" FALSE FALSE FALSE FALSE FALSE FALSE FALSE FALSE 61
"SOCKS_p_TCGA_31_38_RX14_HT_HG-U133A_96-HTA_D06_588318.CEL" "TCGA-66-2786" "TCGA-66-2786-01A-01R-0849-01" TRUE TRUE "TCGA-66-2786" "68" "5th" "[Not Available]" "a9d7adec-3849-40e2-a2a2-f43443ec43bb" "2011-03-07" "2008-00-00" "1959-00-00" "-25051" "[Not Applicable]" "0" 790 790 "Lung Squamous Cell Carcinoma" "M0" "[Not Available]" "[Not Available]" "[Not Available]" "[Not Available]" "[Not Available]" "[Not Available]" "[Not Available]" "[Not Available]" "FEMALE" "Lung Squamous Cell Carcinoma- Not Otherwise Specified (NOS)" "C34.11" "8070/3" "C34.1" "YES" "[Not Available]" "[Not Available]" "[Not Available]" "[Not Available]" "[Not Available]" "N0" "74" 2786 "[Not Available]" "[Not Available]" "[Not Available]" "[Not Available]" "[Not Available]" "[Not Available]" "NO" "T1" "NO" "[Not Available]" "[Not Available]" "R0" "2007" 66 "Current reformed smoker for < or = 15 years" "Stage IA" "LUNG" "LIVING" FALSE FALSE FALSE FALSE FALSE FALSE FALSE FALSE 790
"SOCKS_p_TCGA_31_38_RX14_HT_HG-U133A_96-HTA_D07_588312.CEL" "TCGA-60-2707" "TCGA-60-2707-01A-01R-0849-01" TRUE TRUE "TCGA-60-2707" "70" "[Not Available]" "L-Upper" "4d687740-96ca-4d78-8c78-1a2024ce6b6c" "2010-07-16" "2003-00-00" "1950-00-00" "-25758" "[Not Applicable]" "0" 660 660 "Lung Squamous Cell Carcinoma" "M0" "[Not Available]" "[Not Available]" "NO" "[Not Available]" "[Not Available]" "NO" "[Not Available]" "HISPANIC OR LATINO" "MALE" "Lung Squamous Cell Carcinoma- Not Otherwise Specified (NOS)" "C34.12" "8070/3" "C34.1" "YES" "[Not Available]" "NO" "[Not Available]" "[Not Available]" "Peripheral Lung" "N0" "49" 2707 "[Not Available]" "WITH TUMOR" "[Not Available]" "[Not Available]" "[Not Available]" "[Not Available]" "NO" "T2" "NO" "[Not Available]" "[Not Available]" "RX" "1983" 60 "Current reformed smoker for > 15 years" "Stage IB" "LUNG" "LIVING" FALSE FALSE FALSE FALSE FALSE FALSE FALSE TRUE 660
"SOCKS_p_TCGA_31_38_RX14_HT_HG-U133A_96-HTA_D08_588314.CEL" "TCGA-60-2716" "TCGA-60-2716-01A-01R-0849-01" TRUE TRUE "TCGA-60-2716" "39" "[Not Available]" "L-Upper" "7e691df8-8ea6-472c-86bf-504c7ba6983d" "2010-07-19" "2007-00-00" NA "-14344" "[Not Applicable]" "0" 1181 1181 "Lung Squamous Cell Carcinoma" "M0" "[Not Available]" "[Not Available]" "NO" "[Not Available]" "[Not Available]" "NO" "[Not Available]" "NOT HISPANIC OR LATINO" "MALE" "Lung Papillary Squamous Cell Caricnoma" "[Not Available]" "8070/3" "C34.9" "YES" "[Not Available]" "NO" "[Not Available]" "[Not Available]" "Central Lung" "N1" "[Not Available]" 2716 "[Not Available]" "TUMOR FREE" "[Not Available]" "[Not Available]" "[Not Available]" "[Not Available]" "NO" "T2" "NO" "[Not Available]" "[Not Available]" "R0" "[Not Available]" 60 "Lifelong Non-smoker" "Stage IIB" "LUNG" "LIVING" TRUE TRUE FALSE FALSE TRUE TRUE FALSE FALSE 1181
"SOCKS_p_TCGA_31_38_RX14_HT_HG-U133A_96-HTA_D09_588226.CEL" "TCGA-34-2596" "TCGA-34-2596-01A-01R-0849-01" TRUE TRUE "TCGA-34-2596" "70" "[Not Available]" "Bronchial" "7d3e77cc-9603-4722-8e39-1912b678871b" "2010-08-09" "2004-00-00" NA "-25574" "80" "0" 80 0 "Lung Squamous Cell Carcinoma" "M0" "[Not Available]" "[Not Available]" "[Not Available]" "[Not Available]" "[Not Available]" "[Not Available]" "[Not Available]" "NOT HISPANIC OR LATINO" "MALE" "Lung Squamous Cell Carcinoma- Not Otherwise Specified (NOS)" "[Not Available]" "8070/3" "C34.9" "YES" "[Not Available]" "[Not Available]" "[Not Available]" "[Not Available]" "[Not Available]" "N1" "60" 2596 "[Not Available]" "TUMOR FREE" "[Not Available]" "[Not Available]" "[Not Available]" "[Not Available]" "NO" "T2" "NO" "[Not Available]" "WHITE" "R0" "1974" 34 "Current reformed smoker for > 15 years" "Stage IIB" "LUNG" "DECEASED" FALSE FALSE FALSE FALSE FALSE FALSE FALSE FALSE 80
"SOCKS_p_TCGA_31_38_RX14_HT_HG-U133A_96-HTA_D10_588224.CEL" "TCGA-66-2757" "TCGA-66-2757-01A-01R-0849-01" TRUE TRUE "TCGA-66-2757" "65" "6th" "[Not Available]" "a02932f3-5606-42a5-aee4-e5b9f5aa1aaa" "2011-03-07" "2007-00-00" "1959-00-00" "-24013" "[Not Applicable]" "0" 30 30 "Lung Squamous Cell Carcinoma" "M0" "[Not Available]" "[Not Available]" "[Not Available]" "[Not Available]" "[Not Available]" "[Not Available]" "[Not Available]" "[Not Available]" "FEMALE" "Lung Squamous Cell Carcinoma- Not Otherwise Specified (NOS)" "[Not Available]" "8070/3" "C34.1" "YES" "[Not Available]" "[Not Available]" "[Not Available]" "[Not Available]" "[Not Available]" "N0" "72" 2757 "[Not Available]" "[Not Available]" "[Not Available]" "[Not Available]" "[Not Available]" "[Not Available]" "NO" "T1" "NO" "[Not Available]" "[Not Available]" "R0" "2007" 66 "Current reformed smoker for < or = 15 years" "Stage IA" "LUNG" "LIVING" FALSE FALSE FALSE FALSE FALSE FALSE FALSE FALSE 30
"SOCKS_p_TCGA_31_38_RX14_HT_HG-U133A_96-HTA_D11_588230.CEL" "TCGA-66-2769" "TCGA-66-2769-01A-02R-0849-01" TRUE TRUE "TCGA-66-2769" "75" "6th" "[Not Available]" "69e43922-e028-4090-8724-1fb2f018c7f2" "2011-03-07" "2007-00-00" "1947-00-00" "-27514" "215" "0" 215 215 "Lung Squamous Cell Carcinoma" "M0" "[Not Available]" "[Not Available]" "[Not Available]" "[Not Available]" "[Not Available]" "[Not Available]" "[Not Available]" "[Not Available]" "MALE" "Lung Squamous Cell Carcinoma- Not Otherwise Specified (NOS)" "[Not Available]" "8070/3" "C34.1" "YES" "[Not Available]" "[Not Available]" "[Not Available]" "[Not Available]" "[Not Available]" "N0" "33" 2769 "[Not Available]" "[Not Available]" "[Not Available]" "[Not Available]" "[Not Available]" "[Not Available]" "NO" "T4" "NO" "[Not Available]" "[Not Available]" "R1" "1980" 66 "Current reformed smoker for > 15 years" "Stage IIIB" "LUNG" "DECEASED" FALSE FALSE FALSE FALSE FALSE FALSE FALSE FALSE 215
"SPANS_p_TCGA_Batch60_62_Expr_HT_HG-U133A_24-HTA_A07_692002.CEL" "TCGA-33-4533" "TCGA-33-4533-01A-01R-1199-01" TRUE TRUE "TCGA-33-4533" "76" "[Not Available]" "L-Upper" "b4ff0f49-b787-48ec-91cc-ee26786ff1bf" "2011-02-03" "2001-00-00" "1940-00-00" "-28000" "[Not Applicable]" "0" 3469 3469 "Lung Squamous Cell Carcinoma" "M0" "[Not Available]" "2" "[Not Available]" "[Not Available]" "[Not Available]" "[Not Available]" "[Not Available]" "NOT HISPANIC OR LATINO" "FEMALE" "Lung Squamous Cell Carcinoma- Not Otherwise Specified (NOS)" "[Not Available]" "8070/3" "C34.9" "YES" "[Not Available]" "[Not Available]" "[Not Available]" "[Not Available]" "[Not Available]" "N0" "50" 4533 "[Not Available]" "TUMOR FREE" "[Not Available]" "[Not Available]" "[Not Available]" "[Not Available]" "NO" "T2" "YES" "[Not Available]" "BLACK OR AFRICAN AMERICAN" "R0" "1990" 33 "Current reformed smoker for < or = 15 years" "Stage IB" "LUNG" "LIVING" FALSE FALSE FALSE FALSE FALSE FALSE FALSE FALSE 3469
"SPANS_p_TCGA_Batch60_62_Expr_HT_HG-U133A_24-HTA_A09_691908.CEL" "TCGA-66-2793" "TCGA-66-2793-01A-01R-1199-01" TRUE TRUE "TCGA-66-2793" "68" "6th" "[Not Available]" "9af6ed4e-8cdc-4f49-84e9-ba1053b5b3ca" "2011-03-07" "2008-00-00" "1952-00-00" "-25111" "306" "0" 306 306 "Lung Squamous Cell Carcinoma" "M0" "[Not Available]" "[Not Available]" "[Not Available]" "[Not Available]" "[Not Available]" "[Not Available]" "[Not Available]" "[Not Available]" "MALE" "Lung Squamous Cell Carcinoma- Not Otherwise Specified (NOS)" "[Not Available]" "8070/3" "C34.2" "YES" "[Not Available]" "[Not Available]" "[Not Available]" "[Not Available]" "[Not Available]" "N1" "112" 2793 "[Not Available]" "[Not Available]" "[Not Available]" "[Not Available]" "[Not Available]" "[Not Available]" "NO" "T4" "NO" "[Not Available]" "[Not Available]" "R0" "2008" 66 "Current reformed smoker for < or = 15 years" "Stage IIIB" "LUNG" "DECEASED" FALSE FALSE FALSE FALSE FALSE FALSE FALSE FALSE 306
"SPANS_p_TCGA_Batch60_62_Expr_HT_HG-U133A_24-HTA_B05_691894.CEL" "TCGA-22-4591" "TCGA-22-4591-01A-01R-1199-01" TRUE TRUE "TCGA-22-4591" "80" "[Not Available]" "R-Lower" "211bb982-16f4-4f07-b24f-e633703f24c4" "2011-01-04" "2001-00-00" "1933-00-00" "-29250" "622" "0" 622 596 "Lung Squamous Cell Carcinoma" "M0" "[Not Available]" "[Not Available]" "NO" "[Not Available]" "[Not Available]" "NO" "[Not Available]" "[Not Available]" "MALE" "Lung Squamous Cell Carcinoma- Not Otherwise Specified (NOS)" "[Not Available]" "8070/3" "C34.3" "YES" "0" "NO" "[Not Available]" "[Not Available]" "Peripheral Lung" "N2" "[Not Available]" 4591 "[Not Available]" "WITH TUMOR" "[Not Available]" "[Not Available]" "[Not Available]" "[Not Available]" "NO" "T3" "NO" "[Not Available]" "WHITE" "R0" "[Not Available]" 22 "Current smoker" "Stage IIIA" "LUNG" "DECEASED" FALSE FALSE FALSE FALSE FALSE FALSE FALSE TRUE 622
"SPANS_p_TCGA_Batch60_62_Expr_HT_HG-U133A_24-HTA_B07_691888.CEL" "TCGA-33-4538" "TCGA-33-4538-01A-01R-1199-01" TRUE TRUE "TCGA-33-4538" "66" "[Not Available]" "L-Upper" "c70a5975-c37b-47cc-9113-427a754807d8" "2011-02-03" "2002-00-00" NA "-24174" "2983" "0" 2979 134 "Lung Squamous Cell Carcinoma" "M0" "[Not Available]" "2" "[Not Available]" "[Not Available]" "[Not Available]" "[Not Available]" "[Not Available]" "HISPANIC OR LATINO" "MALE" "Lung Squamous Cell Carcinoma- Not Otherwise Specified (NOS)" "[Not Available]" "8070/3" "C34.1" "YES" "[Not Available]" "[Not Available]" "[Not Available]" "[Not Available]" "[Not Available]" "N2" "51" 4538 "Pre-Adjuvant Therapy" "[Not Available]" "[Not Available]" "[Not Available]" "[Not Available]" "[Not Available]" "YES" "T2" "NO" "[Not Available]" "[Not Available]" "RX" "[Not Available]" 33 "Current smoker" "Stage IIIA" "LUNG" "DECEASED" FALSE FALSE FALSE FALSE FALSE FALSE FALSE FALSE 2979
"SPANS_p_TCGA_Batch60_62_Expr_HT_HG-U133A_24-HTA_B09_691972.CEL" "TCGA-66-2794" "TCGA-66-2794-01A-01R-1199-01" TRUE TRUE "TCGA-66-2794" "64" "6th" "[Not Available]" "8d20352a-6180-40d0-adc0-c87fef854dfa" "2011-03-07" "2006-00-00" "1957-00-00" "-23710" "[Not Applicable]" "0" 1645 1645 "Lung Squamous Cell Carcinoma" "M0" "[Not Available]" "[Not Available]" "[Not Available]" "[Not Available]" "[Not Available]" "[Not Available]" "[Not Available]" "[Not Available]" "MALE" "Lung Squamous Cell Carcinoma- Not Otherwise Specified (NOS)" "[Not Available]" "8070/3" "C34.1" "YES" "[Not Available]" "[Not Available]" "[Not Available]" "[Not Available]" "[Not Available]" "N2" "100" 2794 "[Not Available]" "[Not Available]" "[Not Available]" "[Not Available]" "[Not Available]" "[Not Available]" "NO" "T4" "NO" "[Not Available]" "[Not Available]" "R0" "1993" 66 "Current reformed smoker for < or = 15 years" "Stage IIIB" "LUNG" "LIVING" FALSE FALSE FALSE FALSE FALSE FALSE FALSE FALSE 1645
"SPANS_p_TCGA_Batch60_62_Expr_HT_HG-U133A_24-HTA_C05_691962.CEL" "TCGA-22-4594" "TCGA-22-4594-01A-01R-1199-01" TRUE TRUE "TCGA-22-4594" "60" "[Not Available]" "L-Upper" "986ced10-52b9-43b4-84ad-96013a657f1b" "2011-01-05" "2002-00-00" NA "-22114" "1470" "0" 1470 997 "Lung Squamous Cell Carcinoma" "M0" "[Not Available]" "[Not Available]" "NO" "[Not Available]" "[Not Available]" "NO" "[Not Available]" "[Not Available]" "FEMALE" "Lung Squamous Cell Carcinoma- Not Otherwise Specified (NOS)" "[Not Available]" "8070/3" "C34.1" "YES" "0" "NO" "[Not Available]" "[Not Available]" "Peripheral Lung" "N2" "40" 4594 "[Not Available]" "[Not Available]" "[Not Available]" "[Not Available]" "[Not Available]" "[Not Available]" "NO" "T3" "NO" "[Not Available]" "[Not Available]" "R0" "[Not Available]" 22 "Current reformed smoker for < or = 15 years" "Stage IIIA" "LUNG" "DECEASED" FALSE FALSE FALSE FALSE FALSE FALSE FALSE FALSE 1470
"SPANS_p_TCGA_Batch60_62_Expr_HT_HG-U133A_24-HTA_C07_691880.CEL" "TCGA-33-4547" "TCGA-33-4547-01A-01R-1199-01" TRUE TRUE "TCGA-33-4547" "68" "[Not Available]" "R-Upper" "44b1d457-3a50-404e-b54c-ca619262bc2f" "2011-02-03" "2007-00-00" "1950-00-00" "-25055" "[Not Applicable]" "0" 1311 1311 "Lung Squamous Cell Carcinoma" "M0" "[Not Available]" "2" "[Not Available]" "[Not Available]" "[Not Available]" "[Not Available]" "[Not Available]" "NOT HISPANIC OR LATINO" "MALE" "Lung Squamous Cell Carcinoma- Not Otherwise Specified (NOS)" "[Not Available]" "8070/3" "C34.1" "YES" "[Not Available]" "NO" "[Not Available]" "[Not Available]" "[Not Available]" "N0" "40" 4547 "Other" "TUMOR FREE" "[Not Available]" "[Not Available]" "[Not Available]" "[Not Available]" "NO" "T2" "NO" "[Not Available]" "WHITE" "R0" "1970" 33 "Current reformed smoker for > 15 years" "Stage IB" "LUNG" "LIVING" FALSE FALSE FALSE FALSE FALSE FALSE FALSE FALSE 1311
"SPANS_p_TCGA_Batch60_62_Expr_HT_HG-U133A_24-HTA_C09_691838.CEL" "TCGA-66-2800" "TCGA-66-2800-01A-01R-1199-01" TRUE TRUE "TCGA-66-2800" "70" "5th" "[Not Available]" "4fbf2497-0774-4599-8c90-1961612b8e3a" "2011-03-07" "2004-00-00" "1950-00-00" "-25809" "[Not Applicable]" "0" 1492 1492 "Lung Squamous Cell Carcinoma" "M0" "[Not Available]" "[Not Available]" "[Not Available]" "[Not Available]" "[Not Available]" "[Not Available]" "[Not Available]" "[Not Available]" "MALE" "Lung Squamous Cell Carcinoma- Not Otherwise Specified (NOS)" "[Not Available]" "8070/3" "C34.1" "YES" "[Not Available]" "[Not Available]" "[Not Available]" "[Not Available]" "[Not Available]" "N0" "75" 2800 "[Not Available]" "[Not Available]" "[Not Available]" "[Not Available]" "[Not Available]" "[Not Available]" "NO" "T4" "NO" "[Not Available]" "[Not Available]" "R0" "2000" 66 "Current reformed smoker for < or = 15 years" "Stage IIIB" "LUNG" "LIVING" FALSE FALSE FALSE FALSE FALSE FALSE FALSE FALSE 1492
"SPANS_p_TCGA_Batch60_62_Expr_HT_HG-U133A_24-HTA_D05_691840.CEL" "TCGA-22-4595" "TCGA-22-4595-01A-01R-1199-01" TRUE TRUE "TCGA-22-4595" "57" "[Not Available]" "L-Lower" "aa53c701-4b65-4c26-a6f0-02a4498717a8" "2011-01-05" "2002-00-00" NA "-21146" "734" "0" 734 726 "Lung Squamous Cell Carcinoma" "[Not Available]" "[Not Available]" "1" "NO" "[Not Available]" "[Not Available]" "NO" "[Not Available]" "[Not Available]" "MALE" "Lung Squamous Cell Carcinoma- Not Otherwise Specified (NOS)" "[Not Available]" "8070/3" "C34.3" "YES" "0" "NO" "[Not Available]" "[Not Available]" "[Not Available]" "N2" "37" 4595 "Other" "WITH TUMOR" "[Not Available]" "[Not Available]" "[Not Available]" "[Not Available]" "NO" "T3" "NO" "[Not Available]" "WHITE" "R0" "[Not Available]" 22 "Current smoker" "Stage IIIA" "LUNG" "DECEASED" FALSE FALSE FALSE FALSE TRUE TRUE FALSE TRUE 734
"SPANS_p_TCGA_Batch60_62_Expr_HT_HG-U133A_24-HTA_D07_691842.CEL" "TCGA-37-3783" "TCGA-37-3783-01A-01R-1199-01" TRUE TRUE "TCGA-37-3783" "51" "[Not Available]" "Bronchial" "8a235eb8-d67d-49fe-a473-1777eb7e7c60" "2010-12-17" "2006-00-00" NA "-18728" "[Not Applicable]" "0" 120 123 "Lung Squamous Cell Carcinoma" "M0" "[Not Available]" "[Not Available]" "NO" "[Not Available]" "[Not Available]" "NO" "[Not Available]" "NOT HISPANIC OR LATINO" "MALE" "Lung Squamous Cell Carcinoma- Not Otherwise Specified (NOS)" "[Not Available]" "8070/3" "C34.1" "YES" "[Not Available]" "NO" "[Not Available]" "[Not Available]" "Central Lung" "N2" "[Not Available]" 3783 "[Not Available]" "TUMOR FREE" "[Not Available]" "[Not Available]" "[Not Available]" "[Not Available]" "NO" "T3" "NO" "[Not Available]" "WHITE" "R0" "[Not Available]" 37 "[Not Available]" "Stage IIIA" "LUNG" "LIVING" FALSE FALSE FALSE FALSE FALSE FALSE FALSE FALSE 123
"SPANS_p_TCGA_Batch60_62_Expr_HT_HG-U133A_24-HTA_E05_691872.CEL" "TCGA-22-4596" "TCGA-22-4596-01A-01R-1199-01" TRUE TRUE "TCGA-22-4596" "69" "[Not Available]" "L-Upper" "d4608593-20cb-4b53-b037-39aa8ddd05b7" "2011-01-05" "2002-00-00" "1962-00-00" "-25448" "17" "0" 17 17 "Lung Squamous Cell Carcinoma" "M0" "[Not Available]" "[Not Available]" "NO" "[Not Available]" "[Not Available]" "NO" "[Not Available]" "[Not Available]" "FEMALE" "Lung Squamous Cell Carcinoma- Not Otherwise Specified (NOS)" "[Not Available]" "8070/3" "C34.1" "YES" "0" "NO" "[Not Available]" "[Not Available]" "[Not Available]" "N0" "40" 4596 "[Not Available]" "TUMOR FREE" "[Not Available]" "[Not Available]" "[Not Available]" "[Not Available]" "NO" "T1b" "NO" "[Not Available]" "WHITE" "R0" "2002" 22 "Current reformed smoker for < or = 15 years" "Stage IB" "LUNG" "DECEASED" FALSE FALSE FALSE FALSE FALSE FALSE FALSE FALSE 17
"SPANS_p_TCGA_Batch60_62_Expr_HT_HG-U133A_24-HTA_E07_691850.CEL" "TCGA-60-2725" "TCGA-60-2725-01A-01R-1199-01" TRUE TRUE "TCGA-60-2725" "74" "[Not Available]" "L-Upper" "f03aacb8-5565-425f-a8d5-be1056f882e0" "2011-04-13" "2009-00-00" "1950-00-00" "-27073" "[Not Applicable]" "0" 719 719 "Lung Squamous Cell Carcinoma" "M0" "[Not Available]" "0" "NO" "[Not Available]" "[Not Available]" "NO" "[Not Available]" "NOT HISPANIC OR LATINO" "MALE" "Lung Squamous Cell Carcinoma- Not Otherwise Specified (NOS)" "[Not Available]" "8070/3" "C34.9" "YES" "90" "NO" "[Not Available]" "[Not Available]" "Central Lung" "N0" "56" 2725 "Pre-Operative" "TUMOR FREE" "[Not Available]" "[Not Available]" "[Not Available]" "[Not Available]" "NO" "T2" "NO" "[Not Available]" "WHITE" "R0" "1978" 60 "Current reformed smoker for > 15 years" "Stage IB" "LUNG" "LIVING" FALSE FALSE FALSE FALSE FALSE FALSE FALSE FALSE 719
"SPANS_p_TCGA_Batch60_62_Expr_HT_HG-U133A_24-HTA_F05_691874.CEL" "TCGA-22-4604" "TCGA-22-4604-01A-01R-1199-01" TRUE TRUE "TCGA-22-4604" "73" "[Not Available]" "L-Upper" "0c80ab20-7e33-4f1d-b136-07782b68e98b" "2011-02-10" "2003-00-00" NA "-26952" "399" "0" 399 385 "Lung Squamous Cell Carcinoma" "M0" "[Not Available]" "0" "NO" "[Not Available]" "[Not Available]" "NO" "[Not Available]" "[Not Available]" "MALE" "Lung Squamous Cell Carcinoma- Not Otherwise Specified (NOS)" "[Not Available]" "8070/3" "C34.1" "YES" "0" "NO" "[Not Available]" "[Not Available]" "Central Lung" "N1" "50" 4604 "Other" "WITH TUMOR" "[Not Available]" "[Not Available]" "[Not Available]" "[Not Available]" "NO" "T2a" "NO" "[Not Available]" "WHITE" "R0" "[Not Available]" 22 "Current smoker" "Stage IIA" "LUNG" "DECEASED" FALSE FALSE FALSE FALSE FALSE FALSE FALSE FALSE 399
"SPANS_p_TCGA_Batch60_62_Expr_HT_HG-U133A_24-HTA_F07_692012.CEL" "TCGA-66-2773" "TCGA-66-2773-01A-01R-1199-01" TRUE TRUE "TCGA-66-2773" "69" "6th" "[Not Available]" "791f1b21-695e-4db1-b41d-80590c09d257" "2011-03-07" "2007-00-00" "1946-00-00" "-25354" "92" "0" 92 92 "Lung Squamous Cell Carcinoma" "M0" "[Not Available]" "[Not Available]" "[Not Available]" "[Not Available]" "[Not Available]" "[Not Available]" "[Not Available]" "[Not Available]" "MALE" "Lung Squamous Cell Carcinoma- Not Otherwise Specified (NOS)" "[Not Available]" "8070/3" "C34.3" "YES" "[Not Available]" "[Not Available]" "[Not Available]" "[Not Available]" "[Not Available]" "N0" "58" 2773 "[Not Available]" "[Not Available]" "[Not Available]" "[Not Available]" "[Not Available]" "[Not Available]" "NO" "T2" "NO" "[Not Available]" "[Not Available]" "R0" "1969" 66 "Current reformed smoker for > 15 years" "Stage IB" "LUNG" "DECEASED" FALSE FALSE FALSE FALSE FALSE FALSE FALSE FALSE 92
"SPANS_p_TCGA_Batch60_62_Expr_HT_HG-U133A_24-HTA_G05_692000.CEL" "TCGA-22-4607" "TCGA-22-4607-01A-01R-1199-01" TRUE TRUE "TCGA-22-4607" "75" "[Not Available]" "R-Lower" "2e7cd434-0440-47a2-bc59-8805b8324ec4" "2011-02-10" "2003-00-00" "1948-00-00" "-27600" "587" "0" 587 547 "Lung Squamous Cell Carcinoma" "M0" "[Not Available]" "3" "NO" "[Not Available]" "[Not Available]" "NO" "[Not Available]" "[Not Available]" "MALE" "Lung Squamous Cell Carcinoma- Not Otherwise Specified (NOS)" "[Not Available]" "8070/3" "C34.3" "YES" "[Not Available]" "NO" "[Not Available]" "[Not Available]" "Peripheral Lung" "N0" "20" 4607 "Other" "TUMOR FREE" "[Not Available]" "[Not Available]" "[Not Available]" "[Not Available]" "NO" "T2a" "NO" "[Not Available]" "WHITE" "R0" "1968" 22 "Current reformed smoker for > 15 years" "Stage IB" "LUNG" "DECEASED" FALSE FALSE FALSE FALSE FALSE FALSE FALSE FALSE 587
"SPANS_p_TCGA_Batch60_62_Expr_HT_HG-U133A_24-HTA_G07_691968.CEL" "TCGA-66-2777" "TCGA-66-2777-01A-01R-1199-01" TRUE TRUE "TCGA-66-2777" "71" "6th" "[Not Available]" "23e65963-d9f3-4cec-953c-4dd06f7d8668" "2011-03-07" "2007-00-00" "1972-00-00" "-26085" "[Not Applicable]" "0" 61 61 "Lung Squamous Cell Carcinoma" "M0" "[Not Available]" "[Not Available]" "[Not Available]" "[Not Available]" "[Not Available]" "[Not Available]" "[Not Available]" "[Not Available]" "MALE" "Lung Squamous Cell Carcinoma- Not Otherwise Specified (NOS)" "[Not Available]" "8070/3" "C34.2" "YES" "[Not Available]" "[Not Available]" "[Not Available]" "[Not Available]" "[Not Available]" "N0" "12" 2777 "[Not Available]" "[Not Available]" "[Not Available]" "[Not Available]" "[Not Available]" "[Not Available]" "NO" "T2" "NO" "[Not Available]" "[Not Available]" "R0" "2007" 66 "Current reformed smoker for < or = 15 years" "Stage IB" "LUNG" "LIVING" FALSE FALSE FALSE FALSE FALSE FALSE FALSE FALSE 61
"SPANS_p_TCGA_Batch60_62_Expr_HT_HG-U133A_24-HTA_H05_691924.CEL" "TCGA-33-4532" "TCGA-33-4532-01A-01R-1199-01" TRUE TRUE "TCGA-33-4532" "68" "[Not Available]" "[Not Available]" "6ee6ca0a-8702-480d-b2d1-9224e7dd9211" "2011-02-03" "2001-00-00" NA "-25169" "[Not Applicable]" "0" 2524 2524 "Lung Squamous Cell Carcinoma" "M0" "[Not Available]" "1" "[Not Available]" "[Not Available]" "[Not Available]" "[Not Available]" "[Not Available]" "NOT HISPANIC OR LATINO" "MALE" "Lung Squamous Cell Carcinoma- Not Otherwise Specified (NOS)" "[Not Available]" "8070/3" "C34.3" "YES" "[Not Available]" "[Not Available]" "[Not Available]" "[Not Available]" "[Not Available]" "N0" "53" 4532 "[Not Available]" "TUMOR FREE" "[Not Available]" "[Not Available]" "[Not Available]" "[Not Available]" "NO" "T2" "YES" "[Not Available]" "WHITE" "R0" "[Not Available]" 33 "Current smoker" "Stage IB" "LUNG" "LIVING" FALSE FALSE FALSE FALSE FALSE FALSE FALSE FALSE 2524
"SPANS_p_TCGA_Batch60_62_Expr_HT_HG-U133A_24-HTA_H07_691948.CEL" "TCGA-66-2783" "TCGA-66-2783-01A-01R-1199-01" TRUE TRUE "TCGA-66-2783" "67" "6th" "[Not Available]" "d5e14ef5-1b78-4498-a2e2-77070c83eb7f" "2011-03-07" "2008-00-00" "1960-00-00" "-24686" "[Not Applicable]" "0" 759 759 "Lung Squamous Cell Carcinoma" "M0" "[Not Available]" "[Not Available]" "[Not Available]" "[Not Available]" "[Not Available]" "[Not Available]" "[Not Available]" "[Not Available]" "MALE" "Lung Squamous Cell Carcinoma- Not Otherwise Specified (NOS)" "[Not Available]" "8070/3" "C34.3" "YES" "[Not Available]" "[Not Available]" "[Not Available]" "[Not Available]" "[Not Available]" "N3" "65" 2783 "[Not Available]" "[Not Available]" "[Not Available]" "[Not Available]" "[Not Available]" "[Not Available]" "NO" "T2" "NO" "[Not Available]" "[Not Available]" "R2" "2003" 66 "Current reformed smoker for < or = 15 years" "Stage IIIB" "LUNG" "LIVING" FALSE FALSE FALSE FALSE FALSE FALSE FALSE FALSE 759
